# Supplementary material for: catena-Poly[[diaqua­(4,4′-trimethyl­ene­dipyridine-κN)cobalt(II)]-μ-tereph­thalato-κ2 O 1:O 4]
Source: Acta Crystallogr Sect E Struct Rep Online. 2009 Jan 8;65(Pt 2):m135. doi: 10.1107/S1600536808043584 (PMC2968293; doi:10.1107/S1600536808043584)
Supplement: Supplementary file 2 [file e-65-0m135-Isup2.hkl]

# 
# h,k,l, Fc-squared, Fo-squared, sigma(Fo-squared) and status flag 
# 
data_I
_shelx_title ' shelxl in P2(1)/c' 
_shelx_refln_list_code          4 
_shelx_F_calc_maximum      141.14 
_exptl_crystal_F_000       686.00 
_reflns_d_resolution_high  0.8410 
 
loop_ 
 _symmetry_equiv_pos_as_xyz 
 'x, y, z' 
 '-x, y+1/2, -z+1/2' 
 '-x, -y, -z' 
 'x, -y-1/2, z-1/2' 
 
_cell_length_a    11.2319 
_cell_length_b     9.3784 
_cell_length_c    15.1817 
_cell_angle_alpha  90.000 
_cell_angle_beta   96.192 
_cell_angle_gamma  90.000 
 
_shelx_F_squared_multiplier     1.000 
 
loop_ 
 _refln_index_h 
 _refln_index_k 
 _refln_index_l 
 _refln_F_squared_calc 
 _refln_F_squared_meas 
 _refln_F_squared_sigma 
 _refln_observed_status 
   1   0   0     4497.58     4632.58     29.33 o 
   2   0   0      498.11      498.40     10.93 o 
   3   0   0      557.66      603.06     32.97 o 
   4   0   0     4068.44     4014.70    128.87 o 
   6   0   0      366.46      393.43     24.13 o 
   7   0   0      951.12     1033.38     48.41 o 
   8   0   0      497.02      435.99     34.29 o 
   9   0   0      524.51      475.06     41.78 o 
  10   0   0      331.85      345.88     29.32 o 
  12   0   0      127.64      155.87     54.47 o 
   1   1   0        1.96        1.02      0.86 o 
   2   1   0     2514.35     1796.38     24.91 o 
   3   1   0     2554.63     2006.06     24.77 o 
   4   1   0     1085.15      951.94     18.36 o 
   5   1   0      177.09      169.64     14.59 o 
   6   1   0        2.16       10.45      6.59 o 
   7   1   0        1.11        1.31      4.73 o 
   8   1   0      321.80      263.26     44.67 o 
   9   1   0       42.19       46.75      9.20 o 
  10   1   0        8.43       14.31     13.44 o 
  11   1   0        0.19       17.08     13.29 o 
  13   1   0       16.27       20.99     32.42 o 
   1   2   0      122.56      113.35      8.76 o 
   2   2   0      137.67      137.61     19.10 o 
   3   2   0      199.74      225.77     16.58 o 
   4   2   0     2900.03     2662.53     27.40 o 
   5   2   0     9468.70    10040.86    191.71 o 
   6   2   0      832.21      866.57     21.11 o 
   7   2   0      881.26      925.19     31.63 o 
   8   2   0      361.41      342.04     26.48 o 
   9   2   0     1047.65     1010.11     36.90 o 
  10   2   0      562.57      591.20     34.86 o 
  11   2   0      863.61      810.96     58.99 o 
  12   2   0      664.33      646.06     46.06 o 
   1   3   0     4739.66     3942.59     24.92 o 
   2   3   0      245.24      230.61      9.06 o 
   3   3   0       61.53       65.56      6.99 o 
   4   3   0       11.21       23.47     10.43 o 
   5   3   0      203.90      260.50     22.41 o 
   6   3   0      344.91      360.68     17.37 o 
   7   3   0       42.19       35.91     11.14 o 
   8   3   0       93.64      110.63     16.64 o 
   9   3   0      273.55      236.64     38.06 o 
  10   3   0      101.43      127.51     26.31 o 
  11   3   0      134.76       97.55     19.96 o 
   1   4   0     3244.69     2981.87     21.55 o 
   2   4   0     4133.15     3926.22     48.36 o 
   3   4   0       79.23       76.20      7.06 o 
   4   4   0     1092.53      960.56     33.30 o 
   5   4   0     2819.31     2748.12     38.43 o 
   6   4   0      666.90      623.87     20.80 o 
   7   4   0      907.89      928.58     24.59 o 
   8   4   0      577.06      586.07     20.15 o 
   9   4   0      410.78      416.06     40.95 o 
  10   4   0       74.83       74.10     24.93 o 
  11   4   0       54.42       35.55     16.58 o 
  12   4   0      116.40       95.65     24.96 o 
   1   5   0      301.81      285.40     16.05 o 
   2   5   0      560.63      679.25     45.51 o 
   3   5   0      147.52      259.22     40.37 o 
   4   5   0       67.17      100.82     20.28 o 
   5   5   0       29.07       66.11      8.31 o 
   6   5   0       19.81       12.67      6.75 o 
   7   5   0       66.46       48.05     11.85 o 
   8   5   0      109.35      141.36     21.85 o 
   9   5   0      103.15      102.75     17.46 o 
  10   5   0       86.96       87.16     19.22 o 
  11   5   0       71.52       57.83     19.37 o 
   0   6   0      565.94      535.37     33.14 o 
   1   6   0       51.44       63.40      9.00 o 
   2   6   0      198.16      241.11     18.23 o 
   3   6   0      233.68      255.72     12.75 o 
   4   6   0      284.12      241.74     13.99 o 
   5   6   0      751.17      721.98     25.19 o 
   6   6   0      237.27      224.61     17.11 o 
   7   6   0      306.85      343.03     24.19 o 
   8   6   0      631.43      595.77     28.82 o 
   9   6   0      214.59      249.31     62.96 o 
  10   6   0      213.31      193.89     32.29 o 
  11   6   0       52.90       39.90     17.48 o 
   1   7   0       14.57       22.09      7.15 o 
   2   7   0      213.58      232.15     27.76 o 
   3   7   0        8.85       12.53      7.99 o 
   4   7   0       61.07       37.30      9.24 o 
   5   7   0       54.63       54.91     10.45 o 
   6   7   0       46.02       37.02     10.31 o 
   7   7   0       47.41       54.16     16.62 o 
   8   7   0        0.17       16.72     18.35 o 
   9   7   0       36.43       27.23     20.15 o 
  10   7   0       18.73       26.25     11.79 o 
   0   8   0       30.55       62.91     17.05 o 
   1   8   0       71.42      107.24     14.68 o 
   2   8   0       32.23       53.82     15.06 o 
   3   8   0      160.69      180.31     21.19 o 
   4   8   0       63.07       64.27     13.92 o 
   5   8   0       98.42      106.37     20.38 o 
   6   8   0      166.91      196.80     20.52 o 
   7   8   0       35.22       34.24     13.17 o 
   8   8   0      113.01       98.12     20.13 o 
   9   8   0       84.94      100.00     23.58 o 
   1   9   0       47.65       46.19     16.84 o 
   2   9   0       86.95       81.72     27.22 o 
   3   9   0        1.36        9.82     10.87 o 
   4   9   0        3.67       17.80     11.55 o 
   5   9   0        2.65       20.04     14.59 o 
   6   9   0       54.84       50.81     17.32 o 
   7   9   0       48.06       28.26     19.78 o 
   0  10   0       29.64       62.97     27.52 o 
   1  10   0       92.78      113.17     23.69 o 
   2  10   0       73.83       67.52     18.95 o 
   3  10   0      113.00      157.73     22.78 o 
   4  10   0        2.33       10.06      6.59 o 
   5  10   0       12.50       57.25     16.78 o 
   1  11   0       13.57       20.73     11.00 o 
   2  11   0       19.84       19.69     29.73 o 
 -11   1   1      922.42     1082.56     53.10 o 
 -10   1   1      710.75      723.30     28.48 o 
  -8   1   1     3980.62     3991.23     78.35 o 
  -7   1   1       58.95       53.00      8.44 o 
  -6   1   1     1238.93     1205.25     23.52 o 
  -5   1   1     6080.16     6361.96     79.00 o 
  -4   1   1     5666.88     5954.86     91.88 o 
  -3   1   1     2645.69     2431.12     36.19 o 
  -2   1   1      270.92      273.86     22.95 o 
  -1   1   1     2414.85     2176.38      8.78 o 
   0   1   1     3778.48     4029.38     26.18 o 
   1   1   1     1440.74     1385.89     19.47 o 
   2   1   1     7396.27     6721.12     49.04 o 
   3   1   1     4140.59     3979.89     75.19 o 
   4   1   1     5352.14     5529.85    112.68 o 
   5   1   1     2841.07     2951.26     42.54 o 
   6   1   1     1306.56     1387.14     28.04 o 
   7   1   1     1178.73     1184.83     27.79 o 
   8   1   1      377.14      378.17     23.21 o 
   9   1   1      426.91      415.30     29.94 o 
  10   1   1      986.46     1049.50     44.83 o 
  11   1   1      156.05      151.97     32.66 o 
  12   1   1       70.58       64.90     26.64 o 
  13   1   1      249.38      228.14     94.34 o 
 -11   2   1        1.06       35.54     30.06 o 
 -10   2   1      143.47      116.11     20.77 o 
  -9   2   1      386.75      345.37     43.87 o 
  -8   2   1        1.50       15.99      9.37 o 
  -7   2   1        9.17        7.68      7.73 o 
  -6   2   1        1.42        4.14      6.29 o 
  -5   2   1       58.08       88.42     16.59 o 
  -4   2   1      182.31      162.04      8.00 o 
  -3   2   1      327.13      285.07     10.33 o 
  -2   2   1       13.16       15.28      4.00 o 
   0   2   1     2012.35     1497.75     20.00 o 
   1   2   1     4855.07     3799.47     52.32 o 
   2   2   1     7453.55     6156.03     74.42 o 
   3   2   1      698.87      618.50     14.22 o 
   4   2   1      148.41      132.12     12.05 o 
   5   2   1      101.96      129.97     14.56 o 
   6   2   1       26.98       22.16      8.73 o 
   7   2   1      384.56      355.03     32.81 o 
   8   2   1      184.00      169.64     19.57 o 
   9   2   1       24.16       23.48      9.62 o 
  10   2   1       21.53        6.12      6.83 o 
  11   2   1       47.28       26.96     10.49 o 
  12   2   1       68.77       51.68     14.82 o 
 -10   3   1     2006.46     2087.72     64.56 o 
  -9   3   1      527.56      542.07     23.53 o 
  -8   3   1      973.84      888.88     27.23 o 
  -7   3   1     1053.71     1051.44     28.92 o 
  -6   3   1     1593.34     1489.16     28.09 o 
  -5   3   1     4245.28     4055.99     60.70 o 
  -4   3   1     1732.95     1639.49     26.91 o 
  -3   3   1     1573.92     1534.14     24.97 o 
  -2   3   1     1040.21     1032.70     12.60 o 
  -1   3   1       65.95       48.10      3.96 o 
   1   3   1     2058.53     1766.21     24.48 o 
   2   3   1      213.22      152.75      8.28 o 
   3   3   1     1507.99     1525.63     17.30 o 
   4   3   1     1772.05     1806.45     26.90 o 
   5   3   1     4420.17     4283.83     61.10 o 
   6   3   1      401.11      420.70     26.04 o 
   7   3   1       32.85       23.36      8.56 o 
   8   3   1     1803.19     1834.66     71.99 o 
   9   3   1      951.90      945.18     39.70 o 
  10   3   1      280.86      299.31     58.33 o 
  11   3   1      348.43      336.46    104.13 o 
  12   3   1       48.79       24.08     12.92 o 
 -12   4   1        9.06       12.44     15.44 o 
 -11   4   1      110.10       77.94     26.66 o 
 -10   4   1      390.64      360.50     30.12 o 
  -9   4   1      458.29      433.83     39.36 o 
  -8   4   1      325.24      441.27     36.29 o 
  -7   4   1      194.96      188.60     23.76 o 
  -6   4   1      301.56      256.68     14.10 o 
  -5   4   1      410.43      452.67     32.89 o 
  -4   4   1       35.20       37.21      5.45 o 
  -3   4   1     1892.63     2070.95     68.90 o 
  -2   4   1      841.09      878.72     38.44 o 
  -1   4   1      320.30      415.11     12.75 o 
   0   4   1       58.16      251.36     43.37 o 
   1   4   1     3755.44     3558.20    101.67 o 
   2   4   1     1798.37     1797.84     67.16 o 
   3   4   1      494.15      528.21     21.45 o 
   4   4   1      887.29     1026.96     30.89 o 
   5   4   1       27.13       62.07     10.30 o 
   6   4   1      335.39      340.68     19.31 o 
   7   4   1      869.23      888.05     26.01 o 
   8   4   1       84.87       58.26     10.00 o 
   9   4   1      327.60      351.64     32.37 o 
  10   4   1       30.31       48.03     15.72 o 
  11   4   1        4.31       11.89     11.01 o 
  12   4   1        6.13       11.94     10.26 o 
 -11   5   1      154.48      147.90     56.89 o 
 -10   5   1      486.63      416.44     51.40 o 
  -9   5   1        1.51       10.20     11.86 o 
  -8   5   1       10.92        9.95      8.15 o 
  -7   5   1       37.92       41.80      8.41 o 
  -6   5   1      211.66      189.85     13.67 o 
  -5   5   1     1290.50     1256.56     32.54 o 
  -4   5   1      796.42      736.13     18.12 o 
  -3   5   1     1367.33     1316.46     34.68 o 
  -2   5   1      693.58      707.33     28.58 o 
  -1   5   1      128.73      126.76     11.99 o 
   0   5   1     4506.32     3975.67     62.79 o 
   1   5   1      101.71       80.19      8.60 o 
   2   5   1      760.53      648.47     22.97 o 
   3   5   1      895.02      907.64     21.46 o 
   4   5   1      619.12      605.01     19.16 o 
   5   5   1     1517.69     1366.01     36.09 o 
   6   5   1       37.26       27.56      7.42 o 
   7   5   1       12.81       15.07      6.28 o 
   8   5   1      288.70      257.99     16.87 o 
   9   5   1      331.46      333.08     32.79 o 
  10   5   1      121.32       71.32     16.15 o 
  11   5   1      361.04      248.62     47.07 o 
 -11   6   1       34.99      124.90     34.19 o 
  -9   6   1      236.08      247.46     21.74 o 
  -8   6   1       96.21      121.30     17.78 o 
  -7   6   1        6.73       21.10      9.06 o 
  -6   6   1       67.99       58.79     10.76 o 
  -5   6   1        3.61       32.23      9.94 o 
  -4   6   1      293.99      261.81     17.70 o 
  -3   6   1      619.40      702.43     54.03 o 
  -2   6   1       29.46       41.56      9.35 o 
  -1   6   1      263.48      283.39     23.18 o 
   0   6   1       19.65       62.09     12.66 o 
   1   6   1     2903.31     3200.83     63.57 o 
   2   6   1      365.94      340.29     22.14 o 
   3   6   1      216.94      258.74     20.16 o 
   4   6   1      252.91      259.39     15.45 o 
   5   6   1       10.46       56.59      9.81 o 
   6   6   1      223.28      237.14     18.02 o 
   7   6   1      141.99      128.76     13.74 o 
   8   6   1        3.56       10.57     11.46 o 
   9   6   1       81.85       98.43     20.36 o 
  10   6   1       17.71       32.85     18.90 o 
  11   6   1       73.13       56.46     17.39 o 
 -10   7   1      205.57      173.87     32.61 o 
  -9   7   1       76.26       71.66     23.46 o 
  -8   7   1      256.73      191.09     46.44 o 
  -7   7   1      299.66      266.34     25.36 o 
  -6   7   1       63.70       54.18     12.00 o 
  -5   7   1      442.19      434.34     32.09 o 
  -4   7   1       86.27       86.21     12.53 o 
  -3   7   1      333.13      447.38     48.17 o 
  -2   7   1      594.16      665.86     39.21 o 
  -1   7   1       19.53       38.43     13.40 o 
   0   7   1      801.91      851.18     40.62 o 
   1   7   1       88.68      137.44     18.01 o 
   2   7   1      607.49      660.52     39.08 o 
   3   7   1      252.35      251.57     23.86 o 
   4   7   1        8.54       17.77      6.51 o 
   5   7   1      160.90      145.32     14.29 o 
   6   7   1       53.12       50.14      9.38 o 
   7   7   1      442.96      385.41     18.39 o 
   8   7   1      238.62      181.92     39.97 o 
   9   7   1      240.85      205.07     32.62 o 
  10   7   1      168.07      171.25     20.34 o 
  -9   8   1       23.09       34.13     22.38 o 
  -8   8   1        2.22       24.25     27.86 o 
  -7   8   1        0.80       16.22     16.64 o 
  -6   8   1       15.48       18.97      8.68 o 
  -5   8   1      102.70       99.21     17.33 o 
  -4   8   1        7.05       15.80     11.49 o 
  -3   8   1        0.06       37.95     14.54 o 
  -2   8   1      138.82      151.45     23.18 o 
  -1   8   1        4.23       11.33      8.23 o 
   0   8   1      370.71      413.92     34.88 o 
   1   8   1      451.31      392.03     25.69 o 
   2   8   1        0.00       22.63     11.18 o 
   3   8   1        9.89       21.44     13.23 o 
   4   8   1       34.77       43.01     13.13 o 
   5   8   1        4.95       50.59     17.63 o 
   6   8   1      255.16      263.79     27.69 o 
   7   8   1       21.55       19.58     15.62 o 
   8   8   1        0.59       13.33     14.47 o 
   9   8   1      116.84       70.65     22.01 o 
  -7   9   1       11.34       30.95     21.21 o 
  -6   9   1       14.11       24.47     16.47 o 
  -5   9   1      116.71      113.39     23.42 o 
  -4   9   1       38.92       64.19     18.09 o 
  -3   9   1      181.77      223.02     27.39 o 
  -2   9   1      506.79      535.52     86.55 o 
  -1   9   1        9.32       20.81     11.14 o 
   0   9   1       56.70       61.87     14.92 o 
   1   9   1       40.63       72.22     14.85 o 
   2   9   1      218.56      303.55     46.04 o 
   3   9   1      304.43      381.93     36.21 o 
   4   9   1       54.00       65.63     16.23 o 
   5   9   1       58.22       71.51     17.67 o 
   6   9   1        0.66       22.31     11.42 o 
   7   9   1       64.33       56.03     22.91 o 
  -5  10   1        0.66       41.02     26.84 o 
  -4  10   1        3.77       23.40     13.80 o 
  -3  10   1        0.46       27.34     12.14 o 
  -2  10   1       30.42       58.12     20.42 o 
  -1  10   1        0.45       13.95      6.92 o 
   0  10   1       72.14       46.13     16.79 o 
   1  10   1       18.32       15.04     12.41 o 
   2  10   1        0.00       23.36     14.56 o 
   3  10   1        1.44        6.44      8.14 o 
   4  10   1       39.69       38.83     15.36 o 
   5  10   1        3.21       26.62     14.08 o 
  -2  11   1       15.70       46.89     14.55 o 
  -1  11   1        6.61       18.28      9.91 o 
   0  11   1        0.86       24.42      8.19 o 
   1  11   1        4.31        2.14     10.31 o 
 -11   0   2       29.86       45.43     26.72 o 
 -10   0   2      807.63      802.94     45.81 o 
  -9   0   2        7.31        6.53      9.43 o 
  -8   0   2     1177.25     1206.25     63.27 o 
  -6   0   2     5598.56     6144.70    172.36 o 
  -5   0   2     2352.73     2353.19     60.05 o 
  -4   0   2     2221.19     2256.34     40.00 o 
  -3   0   2      574.58      578.63      9.08 o 
  -2   0   2    19920.76    20270.78     54.48 o 
  -1   0   2     7608.44     7608.31     77.71 o 
   0   0   2    13917.24    13684.48    117.19 o 
   1   0   2    13238.52    12060.59    104.29 o 
   2   0   2     1456.86     1471.47     23.84 o 
   3   0   2     3894.77     4259.69     70.23 o 
   4   0   2     3045.16     3591.12     38.82 o 
   5   0   2     4995.62     5425.16    126.25 o 
   6   0   2     1703.78     1682.74     37.66 o 
   7   0   2       50.13       35.36     12.27 o 
   8   0   2       37.60       46.89     15.79 o 
   9   0   2      250.23      255.13     75.57 o 
  10   0   2       73.70       82.10     26.58 o 
  11   0   2      808.65      880.24     94.27 o 
  12   0   2      250.70      218.58     69.61 o 
  13   0   2       42.13       40.12     19.45 o 
 -11   1   2        0.51        8.42     15.63 o 
 -10   1   2       77.12       63.80     14.47 o 
  -9   1   2      265.38      264.52     28.72 o 
  -8   1   2       45.99       53.91     10.96 o 
  -7   1   2      200.71      180.26     15.12 o 
  -6   1   2      103.16      120.87     12.20 o 
  -5   1   2        0.03        6.67      3.74 o 
  -4   1   2       54.40       43.04      8.18 o 
  -3   1   2      331.50      249.58     10.08 o 
  -2   1   2      173.83      177.05      8.63 o 
  -1   1   2     1115.81      870.72     11.42 o 
   0   1   2       87.76       56.58      4.06 o 
   1   1   2     1628.09     1181.35     16.41 o 
   2   1   2     4300.76     3270.62     38.59 o 
   3   1   2     1845.57     1471.34     40.12 o 
   4   1   2     1975.65     1764.49     23.43 o 
   5   1   2       76.10       91.69     13.38 o 
   6   1   2       60.13       50.48     11.39 o 
   7   1   2       22.19       17.04      7.20 o 
   8   1   2       15.64       18.23      7.96 o 
   9   1   2       36.05       18.54     11.31 o 
  10   1   2        9.19        9.48      8.48 o 
  11   1   2        8.71        7.88      6.09 o 
  12   1   2       10.08       17.03      8.13 o 
 -11   2   2      439.43      524.91     41.71 o 
 -10   2   2      599.12      602.65     36.37 o 
  -9   2   2       45.55       37.20     11.30 o 
  -8   2   2     2353.39     2281.87     51.34 o 
  -7   2   2     1380.24     1362.17     41.96 o 
  -6   2   2      829.81      886.54     23.27 o 
  -5   2   2      734.82      675.87     33.83 o 
  -4   2   2      627.78      575.53     28.28 o 
  -3   2   2     3094.96     2861.47     49.58 o 
  -2   2   2      809.70      790.30     19.59 o 
  -1   2   2      966.06      854.82     14.07 o 
   0   2   2     4599.03     4573.98     32.86 o 
   1   2   2       38.86      209.92     23.03 o 
   2   2   2      262.82      337.86     16.54 o 
   3   2   2      316.02      366.52     14.88 o 
   4   2   2       22.32       34.52     10.20 o 
   5   2   2     7281.78     7825.59     97.90 o 
   6   2   2     2741.35     2811.22     47.17 o 
   7   2   2     2034.12     2241.93    132.27 o 
   8   2   2       15.77       14.46      7.36 o 
   9   2   2      182.91      212.36     32.33 o 
  10   2   2      238.36      328.13     32.15 o 
  11   2   2     1502.17     1593.14     57.42 o 
  12   2   2      659.34      703.51    100.84 o 
 -10   3   2       45.71       83.33     23.14 o 
  -9   3   2       74.33       58.34     14.21 o 
  -8   3   2       39.55       46.60     13.25 o 
  -7   3   2       82.24       91.85     12.60 o 
  -6   3   2      249.98      256.32     13.00 o 
  -5   3   2        0.03       22.58      8.21 o 
  -4   3   2      624.31      632.09     28.40 o 
  -3   3   2       83.20       72.01      8.74 o 
  -2   3   2       83.95       78.37      5.13 o 
  -1   3   2        3.65        4.17      1.92 o 
   0   3   2        2.22       15.82      7.40 o 
   1   3   2      639.54      541.54     11.11 o 
   2   3   2     3776.55     3517.54     45.10 o 
   3   3   2     1896.59     1740.31     23.92 o 
   4   3   2      215.55      254.39     19.60 o 
   5   3   2      727.73      742.57     25.06 o 
   6   3   2      792.82      820.93     26.79 o 
   7   3   2      466.57      442.17     24.60 o 
   8   3   2      127.71      112.43     18.06 o 
   9   3   2      467.81      459.70     56.53 o 
  10   3   2        1.78       16.62     10.37 o 
  11   3   2        1.66        6.98      6.68 o 
  12   3   2        1.00        7.72      7.74 o 
 -12   4   2      260.22      154.94     62.60 o 
 -11   4   2      162.84      144.39     29.92 o 
  -9   4   2        1.77        8.65      6.87 o 
  -8   4   2     3420.67     3452.75     68.99 o 
  -7   4   2      933.52      884.11     32.44 o 
  -6   4   2      391.66      388.54     24.37 o 
  -5   4   2      314.83      267.93     11.17 o 
  -4   4   2      445.27      358.24     15.79 o 
  -3   4   2     4025.94     4015.74     46.06 o 
  -2   4   2     1191.80     1123.17     15.26 o 
  -1   4   2      147.04      131.82      8.16 o 
   0   4   2     7818.73     6972.27     75.90 o 
   1   4   2     1875.78     1725.56    110.07 o 
   2   4   2     1512.45     1449.45     24.02 o 
   3   4   2      598.49      587.41     22.84 o 
   4   4   2        9.15        7.20      4.42 o 
   5   4   2      993.78     1025.35     24.71 o 
   6   4   2      497.73      478.89     20.54 o 
   7   4   2     1518.49     1605.99     48.49 o 
   8   4   2        2.88       15.32      7.07 o 
   9   4   2        1.79       11.74      5.82 o 
  10   4   2      106.29      129.51     27.02 o 
  11   4   2      274.12      245.38     56.00 o 
  12   4   2      150.98      137.15     38.55 o 
 -11   5   2       41.82       46.93     26.25 o 
 -10   5   2        0.61       30.10     24.53 o 
  -9   5   2       78.56       44.90     17.28 o 
  -8   5   2       55.99       59.21     19.30 o 
  -7   5   2      267.93      284.80     22.91 o 
  -6   5   2       58.84       59.31     10.76 o 
  -5   5   2        0.18       65.62      9.10 o 
  -4   5   2      418.68      562.91     29.48 o 
  -3   5   2      183.36      205.55     15.53 o 
  -2   5   2      736.55      885.01     39.28 o 
  -1   5   2       25.11       24.54      6.12 o 
   0   5   2      896.05      954.50     75.61 o 
   1   5   2        4.34        9.20      4.19 o 
   2   5   2      843.68      927.05     37.55 o 
   3   5   2        1.24       15.06      5.54 o 
   4   5   2      222.85      227.46     16.15 o 
   5   5   2        9.33       63.14     17.83 o 
   6   5   2      167.87      180.73     15.15 o 
   7   5   2      932.49      899.34     23.72 o 
   8   5   2      187.45      179.63     23.56 o 
   9   5   2       58.99       49.98     15.54 o 
  10   5   2        0.58        9.35      9.93 o 
  11   5   2       26.45       30.40     14.08 o 
 -11   6   2       86.61       79.73     26.07 o 
 -10   6   2      209.89      215.37     43.30 o 
  -9   6   2      165.23      160.61     24.12 o 
  -8   6   2      935.05      957.30     55.72 o 
  -7   6   2      296.76      276.87     25.23 o 
  -6   6   2       95.99      102.32     12.46 o 
  -5   6   2      110.77      107.12     14.15 o 
  -4   6   2       22.53       26.06      7.25 o 
  -3   6   2      532.37      541.85     23.85 o 
  -2   6   2      693.03      687.67     24.81 o 
  -1   6   2      128.58      134.22      8.56 o 
   0   6   2      574.33      537.41     15.05 o 
   1   6   2       77.71       78.66     12.63 o 
   2   6   2      571.05      544.70     20.28 o 
   3   6   2     1034.77     1032.69     30.25 o 
   4   6   2      642.05      635.44     20.85 o 
   5   6   2      763.92      757.85     27.31 o 
   6   6   2      327.47      305.71     19.97 o 
   7   6   2      477.43      465.12     19.53 o 
   8   6   2      162.90      186.91     25.71 o 
   9   6   2      211.46      234.44     27.00 o 
  10   6   2       99.35       70.05     15.55 o 
 -10   7   2      124.09       87.64     40.00 o 
  -9   7   2       35.27       25.49     17.13 o 
  -8   7   2        5.17       54.74     16.56 o 
  -7   7   2       19.66       40.85     26.76 o 
  -6   7   2       60.75       82.13     19.43 o 
  -5   7   2        1.10       38.84     10.45 o 
  -4   7   2       21.62       31.99      9.31 o 
  -3   7   2      145.99      189.25     44.31 o 
  -2   7   2      260.08      281.38     23.25 o 
  -1   7   2      259.11      282.69     18.01 o 
   0   7   2       23.06       74.87     15.22 o 
   1   7   2      652.66      687.67     34.77 o 
   2   7   2      162.14      201.67     22.87 o 
   3   7   2       62.83       41.52     10.16 o 
   4   7   2       50.33       31.78      7.14 o 
   5   7   2        9.82       23.27      9.71 o 
   6   7   2       32.21       35.79     12.70 o 
   7   7   2      170.15      147.53     16.76 o 
   8   7   2        2.08       24.24      9.47 o 
   9   7   2        0.13       14.21     10.25 o 
  10   7   2       17.73       28.82     15.19 o 
  -9   8   2       32.27       32.58     11.39 o 
  -8   8   2      130.62      133.20     25.38 o 
  -7   8   2       95.25       98.81     24.40 o 
  -6   8   2       47.00       49.90     24.59 o 
  -5   8   2      105.61      123.10     28.87 o 
  -4   8   2        1.67       42.55     16.17 o 
  -3   8   2      238.86      255.99     31.12 o 
  -2   8   2      173.07      182.98     23.23 o 
  -1   8   2      296.54      359.23     25.11 o 
   0   8   2      299.72      341.11     25.65 o 
   1   8   2        5.51       10.09      9.74 o 
   2   8   2      482.21      517.27     32.32 o 
   3   8   2      462.87      560.90     33.71 o 
   4   8   2      324.27      385.78     43.80 o 
   5   8   2      401.12      467.94     30.17 o 
   6   8   2       53.45       64.05     17.55 o 
   7   8   2      163.35      206.06     31.36 o 
   8   8   2      215.01      295.67     38.98 o 
  -7   9   2        0.93       16.33     27.53 o 
  -6   9   2       19.20       50.94     28.07 o 
  -5   9   2        0.14       32.95     17.67 o 
  -4   9   2       23.74       38.24     18.31 o 
  -3   9   2       73.02       84.32     33.03 o 
  -2   9   2        1.02       22.88     14.60 o 
  -1   9   2       92.81       69.49     13.27 o 
   0   9   2        7.93       26.48     10.25 o 
   1   9   2      398.83      401.89     32.97 o 
   2   9   2       12.99        6.97     19.43 o 
   3   9   2       12.22       37.30     18.39 o 
   4   9   2        7.66       57.63     18.25 o 
   5   9   2       18.73       24.22     11.93 o 
   6   9   2       13.03       51.74     27.73 o 
   7   9   2        1.30        9.73     13.86 o 
  -5  10   2       86.41       89.76     44.64 o 
  -4  10   2        7.54       28.37     15.59 o 
  -3  10   2      104.06      114.02     20.50 o 
  -2  10   2      111.40      177.19     23.41 o 
  -1  10   2      141.31      168.52     22.18 o 
   0  10   2      135.76      170.06     22.44 o 
   1  10   2       23.24       52.92     15.65 o 
   2  10   2      133.80      123.80     25.88 o 
   3  10   2       51.35       73.84     26.05 o 
   4  10   2       47.20       65.85     17.00 o 
   5  10   2       37.00       48.07     16.89 o 
  -1  11   2        0.09        5.98      9.62 o 
   0  11   2       18.66       17.60      9.30 o 
   1  11   2        5.10       27.12     11.33 o 
 -11   1   3      632.67      729.44     52.85 o 
 -10   1   3      465.58      529.76     52.10 o 
  -9   1   3       74.98       60.68     25.83 o 
  -8   1   3     1143.31     1126.11     31.85 o 
  -7   1   3      970.48      889.18     39.18 o 
  -6   1   3       50.27       20.29      7.42 o 
  -5   1   3       63.60       73.15     11.39 o 
  -4   1   3      674.22      608.05     14.06 o 
  -3   1   3     9340.42     9183.18     63.97 o 
  -2   1   3      382.38      367.80     20.97 o 
  -1   1   3    19139.67    19598.18     88.09 o 
   0   1   3    15970.23    16069.56    144.40 o 
   1   1   3     6510.92     6506.43     96.81 o 
   2   1   3     3162.88     3206.94     75.92 o 
   3   1   3      839.99      800.16     38.75 o 
   4   1   3     1185.27     1565.47     91.16 o 
   5   1   3     3642.18     4065.22     68.31 o 
   6   1   3      247.15      255.58     19.76 o 
   7   1   3      529.51      511.23     23.80 o 
   8   1   3       10.11        7.04      7.27 o 
   9   1   3      150.63      177.22     25.02 o 
  10   1   3       38.19       79.39     17.01 o 
  11   1   3      544.33      504.34     72.86 o 
  12   1   3      105.55      118.81     36.86 o 
 -11   2   3       23.49       28.23     22.69 o 
 -10   2   3      101.78      122.42     22.55 o 
  -9   2   3       32.73       30.38     10.57 o 
  -8   2   3        4.75       19.92     13.23 o 
  -7   2   3        0.42       17.23      8.13 o 
  -6   2   3      126.67      114.20     10.71 o 
  -5   2   3     1175.64     1103.74     27.96 o 
  -4   2   3      141.15      109.09      9.25 o 
  -3   2   3     2219.41     1898.02     21.18 o 
  -2   2   3      573.13      448.83     10.60 o 
  -1   2   3       73.43       73.73     12.74 o 
   0   2   3      581.25      453.86     11.04 o 
   1   2   3     4651.29     4018.63     62.66 o 
   2   2   3      211.36      204.94     14.84 o 
   3   2   3       51.89       38.13      9.71 o 
   4   2   3      290.10      265.81     21.48 o 
   5   2   3     1743.11     1595.43     66.93 o 
   6   2   3        7.97       18.52      6.50 o 
   7   2   3       76.62       89.44     12.92 o 
   8   2   3       85.46       78.50     15.92 o 
   9   2   3      119.64      143.27     22.43 o 
  10   2   3        3.64        6.68      7.76 o 
  11   2   3        0.02       14.30      8.19 o 
  12   2   3       43.38       36.72     13.13 o 
 -10   3   3      508.10      498.63     72.40 o 
  -9   3   3       33.64       33.65     18.96 o 
  -8   3   3     1111.91     1150.74     47.42 o 
  -7   3   3     1185.28     1186.54     40.43 o 
  -6   3   3      757.90      749.30     23.26 o 
  -5   3   3      819.20      862.96     37.51 o 
  -4   3   3      901.96      852.45     28.61 o 
  -3   3   3       25.82       27.74      6.48 o 
  -2   3   3      178.16      143.36      7.10 o 
  -1   3   3       30.64       26.76      6.37 o 
   0   3   3      446.97      521.64     15.77 o 
   1   3   3      934.67      772.72     11.56 o 
   2   3   3     3124.13     3208.55     26.23 o 
   3   3   3       78.47      123.97     13.28 o 
   4   3   3       48.60       56.06     10.55 o 
   5   3   3      528.02      615.26     46.20 o 
   6   3   3      314.48      288.46     22.33 o 
   7   3   3     1105.21     1123.47     47.07 o 
   8   3   3       38.68       55.07     13.39 o 
   9   3   3      640.82      461.84    146.15 o 
  10   3   3      101.18      102.65     26.92 o 
  11   3   3      249.09      285.98     49.59 o 
  12   3   3       35.43       13.45      9.15 o 
 -12   4   3        0.55       48.83     21.68 o 
 -11   4   3        7.34       13.98     12.29 o 
  -9   4   3        7.07       13.94     10.29 o 
  -8   4   3      482.58      516.81     80.24 o 
  -7   4   3      196.04      201.54     17.45 o 
  -6   4   3       40.91       74.94     11.55 o 
  -5   4   3      255.31      245.72     17.05 o 
  -4   4   3       86.34       90.77      6.92 o 
  -3   4   3       12.30       73.51     15.09 o 
  -2   4   3      298.56      316.25     13.43 o 
  -1   4   3      128.62      136.70     13.97 o 
   0   4   3      617.53      635.54     63.04 o 
   2   4   3       66.48       62.80      8.60 o 
   3   4   3       37.09       34.18      6.94 o 
   4   4   3      252.15      229.33     14.85 o 
   5   4   3      417.27      447.36     32.13 o 
   6   4   3      728.78      778.37     37.79 o 
   7   4   3       90.26       75.76     21.79 o 
   8   4   3      237.68      234.81     37.71 o 
   9   4   3        1.02       11.08      6.69 o 
  10   4   3      162.73      107.57     24.88 o 
  11   4   3       44.28       46.16     16.79 o 
 -11   5   3       96.20      102.53     32.12 o 
  -9   5   3       71.94       58.13     22.83 o 
  -8   5   3      147.50      157.26     19.64 o 
  -7   5   3      157.86      157.56     18.73 o 
  -6   5   3      341.15      339.87     15.17 o 
  -5   5   3     1891.18     1897.55     46.83 o 
  -4   5   3     1246.39     1206.87     29.94 o 
  -3   5   3     1015.72      990.42     16.77 o 
  -2   5   3      933.61      891.32     35.17 o 
  -1   5   3      561.48      533.31     19.21 o 
   0   5   3      745.22      675.55     37.33 o 
   1   5   3     1015.89      911.35     19.52 o 
   2   5   3     1738.12     1645.92     27.27 o 
   3   5   3      283.79      314.07     15.58 o 
   4   5   3      265.40      264.39     16.58 o 
   5   5   3     1037.73     1007.21     28.69 o 
   6   5   3      600.09      568.40     29.29 o 
   7   5   3      537.73      603.33     28.24 o 
   8   5   3      149.11      174.94     28.46 o 
   9   5   3      300.32      256.53     44.10 o 
  10   5   3      107.48      101.28     26.98 o 
  11   5   3      331.51      234.88     63.66 o 
 -11   6   3        1.40        7.12      7.70 o 
 -10   6   3      287.33      311.84     84.27 o 
  -9   6   3        7.41       12.18     10.48 o 
  -8   6   3       93.50       68.67     35.92 o 
  -7   6   3       52.84       45.79     10.84 o 
  -6   6   3      476.27      458.70     16.04 o 
  -5   6   3      781.51      824.17     25.88 o 
  -4   6   3      172.88      181.03     10.48 o 
  -3   6   3      132.23      145.95     24.02 o 
  -2   6   3       65.83      128.73     11.09 o 
  -1   6   3      314.33      309.19     27.16 o 
   0   6   3       61.70      109.99     14.76 o 
   1   6   3      497.23      512.95     30.01 o 
   2   6   3       27.42       34.11      6.90 o 
   3   6   3        9.69       61.08     17.64 o 
   4   6   3       77.55       99.81     12.70 o 
   5   6   3      114.09      158.70     18.23 o 
   6   6   3       72.37       82.99     11.24 o 
   7   6   3      164.29      195.22     17.22 o 
   8   6   3       40.68       52.62     12.49 o 
   9   6   3       30.14       49.71     15.11 o 
  10   6   3        0.06       30.31     12.08 o 
  -9   7   3       97.95       97.16     26.30 o 
  -8   7   3      509.12      537.37     28.60 o 
  -7   7   3      239.28      248.25     27.01 o 
  -6   7   3      378.63      384.80     36.66 o 
  -5   7   3      706.08      780.95     25.39 o 
  -4   7   3      218.20      236.35     19.89 o 
  -3   7   3      306.79      361.79     18.22 o 
  -2   7   3       12.78       18.99      7.28 o 
  -1   7   3       51.33       70.25      8.76 o 
   0   7   3      327.88      341.37     16.46 o 
   1   7   3      593.63      587.34     56.07 o 
   2   7   3      274.41      249.19     24.66 o 
   3   7   3       54.87       63.49      7.89 o 
   4   7   3       66.41       87.58      9.45 o 
   5   7   3      162.60      176.30     15.27 o 
   6   7   3      447.74      402.89     21.94 o 
   7   7   3      321.11      309.20     24.40 o 
   8   7   3      274.39      218.10     35.35 o 
   9   7   3      416.12      450.84     22.68 o 
  -9   8   3       16.34       13.85     12.69 o 
  -8   8   3        5.77       14.77     10.41 o 
  -7   8   3        0.14       14.11     19.56 o 
  -6   8   3       14.26        9.99      7.51 o 
  -5   8   3       55.61       64.55     19.51 o 
  -4   8   3       83.84      117.20     21.40 o 
  -3   8   3        1.45       21.70     15.33 o 
  -2   8   3      181.81      190.28     31.80 o 
  -1   8   3      177.37      190.24     29.02 o 
   0   8   3       13.86       33.70     10.21 o 
   1   8   3        1.88        7.64      8.76 o 
   2   8   3        5.60       56.31     16.33 o 
   3   8   3        6.43       71.68     22.88 o 
   4   8   3        8.71       33.56     19.90 o 
   5   8   3        0.35       20.65     10.70 o 
   6   8   3       91.89       96.60     25.00 o 
   7   8   3       71.57       52.15     14.00 o 
   8   8   3        2.28       21.90     31.58 o 
  -7   9   3        0.67       10.15     14.28 o 
  -6   9   3       90.74      162.63     32.57 o 
  -5   9   3      237.02      316.33     56.53 o 
  -4   9   3      215.60      260.88     37.37 o 
  -3   9   3      505.76      575.57     38.65 o 
  -2   9   3      118.78      154.58     25.80 o 
  -1   9   3      299.59      352.94     30.05 o 
   0   9   3      121.40      147.25     20.18 o 
   1   9   3      168.48      213.40     31.78 o 
   2   9   3      271.85      309.33     42.55 o 
   3   9   3      347.48      355.58     49.52 o 
   4   9   3      207.52      266.14     47.63 o 
   5   9   3       21.50       52.54     15.14 o 
   6   9   3      155.49      177.66     21.94 o 
   7   9   3       79.50      105.51     22.89 o 
  -5  10   3       16.45       20.93     24.76 o 
  -4  10   3        1.31       20.72     12.60 o 
  -3  10   3        0.74       15.84     11.80 o 
  -2  10   3        0.22       20.05     22.71 o 
  -1  10   3        0.57       15.04      9.24 o 
   0  10   3       61.16       64.09     14.14 o 
   1  10   3       28.70       28.12     12.46 o 
   2  10   3        9.57       32.69     13.99 o 
   3  10   3        0.01       16.55      9.56 o 
   4  10   3        2.12       21.26     12.65 o 
   5  10   3       24.73       20.70     12.82 o 
 -13   0   4       19.42       19.51     19.89 o 
 -10   0   4      619.84      630.55     45.52 o 
  -9   0   4      941.31      966.88     44.54 o 
  -8   0   4     2605.43     2633.55    102.16 o 
  -7   0   4      597.92      765.66     26.96 o 
  -6   0   4     2763.71     2870.27     48.80 o 
  -5   0   4     2423.52     2522.53     43.29 o 
  -4   0   4      383.17      500.49     23.21 o 
  -3   0   4      920.50      744.63     17.57 o 
  -2   0   4     5669.76     6154.81     85.05 o 
  -1   0   4    14133.96    14691.01    143.21 o 
   0   0   4      131.13      173.24     29.01 o 
   1   0   4      130.15      131.86     30.09 o 
   2   0   4      717.65      752.47     36.35 o 
   3   0   4      721.55      835.06     25.88 o 
   4   0   4     2275.28     2462.84     69.10 o 
   5   0   4       22.43       55.27     16.02 o 
   6   0   4      287.10      259.60     24.85 o 
   7   0   4      949.27     1051.79     62.01 o 
   8   0   4        7.84       -0.51     12.63 o 
   9   0   4       10.24       16.30     20.81 o 
  10   0   4      207.76      256.84     65.27 o 
  11   0   4      446.98      440.62    126.99 o 
  12   0   4      234.68      225.34     63.34 o 
 -10   1   4      142.05      144.93     21.21 o 
  -9   1   4       59.74       52.41     12.49 o 
  -8   1   4        2.87       10.86      7.25 o 
  -7   1   4       11.06       26.64      9.40 o 
  -6   1   4        0.20        2.93      4.64 o 
  -5   1   4       12.69        9.60      8.42 o 
  -4   1   4       54.72       52.73      9.77 o 
  -3   1   4     1442.89     1152.07     22.83 o 
  -2   1   4      321.74      292.76     16.05 o 
  -1   1   4     2213.35     1764.78    100.00 o 
   0   1   4      604.12      504.71     16.94 o 
   1   1   4     2059.67     1934.94     25.27 o 
   2   1   4     1179.04     1073.47     20.95 o 
   3   1   4      842.54      739.10     21.35 o 
   4   1   4        4.66       11.12      5.07 o 
   5   1   4       35.81       38.68      9.34 o 
   6   1   4       51.45       47.08      9.00 o 
   7   1   4        8.65       14.58      7.15 o 
   8   1   4       14.83       14.41      6.44 o 
   9   1   4       39.31       34.29     13.17 o 
  10   1   4        0.05       -2.16      7.03 o 
  11   1   4        3.50       10.32     12.22 o 
  12   1   4        1.08        6.92      8.94 o 
 -13   2   4       24.39       20.72     20.05 o 
 -10   2   4     1369.61     1406.13     57.62 o 
  -9   2   4      134.86      155.25     15.49 o 
  -8   2   4      892.95      883.97     27.73 o 
  -7   2   4      166.82      194.70     13.71 o 
  -6   2   4      831.46      816.31     24.09 o 
  -5   2   4     1052.03     1088.85     58.21 o 
  -4   2   4      214.30      314.41     31.13 o 
  -3   2   4     1280.66     1157.38     30.35 o 
  -2   2   4       70.72       59.15     13.50 o 
  -1   2   4     2174.81     2139.69     35.66 o 
   0   2   4       19.96       30.64      5.39 o 
   1   2   4      754.25      809.99     28.92 o 
   2   2   4      199.13      257.18     18.21 o 
   3   2   4      275.81      307.03     27.04 o 
   4   2   4     3019.20     3046.39     53.80 o 
   5   2   4     4349.07     4610.55     70.57 o 
   6   2   4     3839.89     4279.25     95.50 o 
   7   2   4      514.41      589.63     35.22 o 
   8   2   4      282.80      297.41     42.73 o 
   9   2   4      379.19      355.25     94.54 o 
  10   2   4      222.25      278.50     43.48 o 
  11   2   4      754.68      772.67     43.13 o 
  12   2   4      317.41      176.79     75.01 o 
 -12   3   4       19.12       24.96     17.18 o 
 -10   3   4      356.11      318.17     49.43 o 
  -9   3   4       70.02       70.64     14.80 o 
  -8   3   4      199.43      213.23     29.05 o 
  -7   3   4        1.41       11.74      7.93 o 
  -6   3   4       26.74       32.21      9.64 o 
  -5   3   4      140.13      116.32     11.12 o 
  -4   3   4      335.40      343.74     15.43 o 
  -3   3   4      180.05      168.90     10.32 o 
  -2   3   4      407.50      394.91     11.84 o 
  -1   3   4      286.97      276.37     10.42 o 
   0   3   4       11.20        9.40      3.38 o 
   1   3   4       84.39       86.91      9.23 o 
   2   3   4      392.24      326.42     20.76 o 
   3   3   4      836.31      928.65     43.08 o 
   4   3   4      671.44      613.24     34.68 o 
   5   3   4       40.06       35.17      9.17 o 
   6   3   4      680.17      634.92     31.70 o 
   7   3   4       83.03       86.36     19.32 o 
   8   3   4        0.44       11.15      6.51 o 
   9   3   4       99.29       89.32     18.94 o 
  10   3   4       75.74       58.61     16.97 o 
  11   3   4      109.27       83.35     19.70 o 
  12   3   4       50.80       28.71     12.87 o 
 -11   4   4        6.37       -0.73     11.83 o 
  -9   4   4       40.53       52.67     11.81 o 
  -8   4   4      535.82      572.53     48.52 o 
  -7   4   4      311.13      320.75     27.85 o 
  -6   4   4      610.60      560.48     22.34 o 
  -5   4   4      825.62      784.21     28.65 o 
  -4   4   4       34.59       34.00      6.03 o 
  -3   4   4     1826.08     1747.92     25.14 o 
  -2   4   4      770.64      864.77     33.26 o 
  -1   4   4      741.93      605.14     36.25 o 
   0   4   4     1943.51     2014.52     54.93 o 
   1   4   4     1721.52     1797.28     52.65 o 
   2   4   4       41.83       26.25      8.93 o 
   3   4   4      232.87      232.43     16.19 o 
   4   4   4       58.30       86.34     11.77 o 
   5   4   4     1253.78     1212.03     50.74 o 
   6   4   4      427.27      440.48     30.59 o 
   7   4   4      125.71      119.28     18.52 o 
   8   4   4      105.65       81.47     17.50 o 
   9   4   4      519.92      536.88     41.49 o 
  10   4   4       44.56       73.45     30.05 o 
  11   4   4      280.93      208.48     55.11 o 
  -9   5   4        0.02       13.98     11.46 o 
  -8   5   4        4.96       22.74     10.72 o 
  -7   5   4        0.01       20.62      7.79 o 
  -6   5   4       24.76       65.57     15.81 o 
  -5   5   4       49.95      130.39     13.57 o 
  -4   5   4      306.67      345.38     32.45 o 
  -2   5   4       49.90       84.18      9.17 o 
  -1   5   4      141.38      164.25     16.00 o 
   0   5   4      214.18      242.09     18.77 o 
   1   5   4        0.73       38.80     14.28 o 
   2   5   4      179.18      234.47     17.00 o 
   3   5   4        0.68       17.91      6.78 o 
   4   5   4       58.39       67.38      9.94 o 
   5   5   4      122.63      124.52     16.03 o 
   6   5   4       74.86       92.41     12.86 o 
   7   5   4        0.60       39.63     12.76 o 
   8   5   4       15.63       18.85      7.67 o 
   9   5   4       54.43       39.54     11.44 o 
  10   5   4       32.54       33.32     11.86 o 
  11   5   4       25.94       27.73     10.55 o 
 -11   6   4       52.72       36.27     21.79 o 
 -10   6   4      433.51      421.61     37.66 o 
  -9   6   4      125.55      101.21     19.06 o 
  -8   6   4      466.91      469.38     38.10 o 
  -7   6   4      189.20      165.26     16.98 o 
  -6   6   4       56.72       29.23     10.07 o 
  -5   6   4      102.06      117.38     10.01 o 
  -4   6   4      101.98      111.23      9.00 o 
  -3   6   4     1152.25     1151.30     33.08 o 
  -2   6   4     1074.84     1136.34     27.15 o 
  -1   6   4      468.78      408.83     23.18 o 
   0   6   4      753.16      724.59     36.59 o 
   1   6   4       94.62      102.58     10.52 o 
   2   6   4      427.10      448.84     19.65 o 
   3   6   4     1081.96     1077.45     29.21 o 
   4   6   4      524.19      545.84     22.35 o 
   5   6   4      757.84      758.48     26.90 o 
   6   6   4       41.44       55.22     10.51 o 
   7   6   4      111.66      129.23     15.90 o 
   8   6   4      180.07      183.80     22.47 o 
   9   6   4      297.81      225.38     38.01 o 
  10   6   4       92.02       51.82     16.03 o 
 -10   7   4       37.41       57.83     14.73 o 
  -9   7   4       19.16       21.41      9.86 o 
  -8   7   4      152.72      128.91     27.83 o 
  -7   7   4      111.81      156.57     29.80 o 
  -6   7   4        2.76       54.29     15.42 o 
  -5   7   4       34.15       80.69     12.19 o 
  -4   7   4        1.20        5.88      4.81 o 
  -3   7   4       24.35       29.85      8.90 o 
  -2   7   4        1.52        9.41      5.32 o 
  -1   7   4        3.00       13.05      5.38 o 
   0   7   4      507.60      555.29     33.65 o 
   1   7   4      188.38      241.95     29.78 o 
   2   7   4        3.87       14.43     12.76 o 
   3   7   4       21.43       28.96      7.36 o 
   4   7   4       13.64       18.22      8.07 o 
   5   7   4      287.94      271.33     28.82 o 
   6   7   4       90.51      115.57     14.36 o 
   7   7   4        0.01       19.04      7.39 o 
   8   7   4       17.78       26.76      9.78 o 
   9   7   4       23.82       35.60     11.90 o 
  -9   8   4       80.21       82.26     18.48 o 
  -8   8   4      222.53      215.00     57.54 o 
  -7   8   4      177.75      161.77     32.03 o 
  -6   8   4        6.25       11.15      8.95 o 
  -5   8   4      200.63      191.32     24.48 o 
  -4   8   4      153.69      153.84     21.84 o 
  -3   8   4      319.78      313.92     28.40 o 
  -2   8   4     1284.57     1625.94    104.77 o 
  -1   8   4      175.34      221.78     23.55 o 
   0   8   4      250.68      280.97     24.73 o 
   1   8   4      109.58      138.12     19.15 o 
   2   8   4      284.45      286.89     27.19 o 
   3   8   4      601.18      698.50     79.19 o 
   4   8   4      315.18      313.05     24.03 o 
   5   8   4      210.00      198.44     32.35 o 
   6   8   4       20.40       34.74     14.31 o 
   7   8   4      117.08      120.03     18.78 o 
   8   8   4       89.73       76.14     21.69 o 
  -7   9   4       18.96       24.88     20.49 o 
  -6   9   4       12.94       49.43     27.24 o 
  -5   9   4       91.69      119.87     52.00 o 
  -4   9   4       40.09       52.35     13.87 o 
  -3   9   4       27.94       48.62     24.09 o 
  -2   9   4        0.09       14.09     12.03 o 
  -1   9   4       52.02       50.48     21.33 o 
   0   9   4      178.10      166.63     23.14 o 
   1   9   4       45.21       50.12     18.25 o 
   2   9   4        0.10       28.85     12.32 o 
   3   9   4       31.26       41.66     25.35 o 
   4   9   4        7.92       15.17     10.02 o 
   5   9   4      117.05       90.96     17.46 o 
   6   9   4       22.34       35.93     13.73 o 
  -5  10   4       86.13       66.93     35.02 o 
  -4  10   4       70.67       82.63     18.98 o 
  -3  10   4       37.03       76.17     18.13 o 
  -2  10   4      213.36      228.01     26.93 o 
  -1  10   4       63.16       54.50     15.12 o 
   0  10   4       99.57      119.92     21.72 o 
   1  10   4       28.59       53.08     20.01 o 
   2  10   4       86.08      108.16     25.24 o 
   3  10   4       63.68       59.29     17.81 o 
   4  10   4       62.25       80.05     18.82 o 
 -13   1   5       51.48       74.28     30.49 o 
 -11   1   5      218.73      224.85     69.77 o 
 -10   1   5     1039.64     1126.62     64.63 o 
  -9   1   5       73.35       88.12     12.35 o 
  -8   1   5       97.12      116.05     13.02 o 
  -7   1   5      433.11      390.03     18.85 o 
  -6   1   5     2546.38     2593.96     41.85 o 
  -5   1   5     3248.39     3442.41     46.56 o 
  -4   1   5      193.45      198.56     14.16 o 
  -3   1   5      343.17      423.17     43.46 o 
  -2   1   5     5646.87     5394.01     33.10 o 
  -1   1   5     8660.27     8893.44     90.80 o 
   0   1   5     1129.21     1160.09    104.92 o 
   1   1   5     1570.64     1667.20     23.90 o 
   2   1   5      502.61      407.51     15.48 o 
   3   1   5     2768.01     2856.49     44.91 o 
   4   1   5        9.82       15.62      7.95 o 
   5   1   5     1083.82     1156.40     28.46 o 
   6   1   5      440.67      469.50     26.57 o 
   7   1   5      591.67      627.99     31.67 o 
   8   1   5      666.68      700.15     37.74 o 
   9   1   5     1653.00     1628.18     59.86 o 
  10   1   5       28.48       37.57     21.31 o 
  11   1   5      213.05      211.50     53.11 o 
  12   1   5      394.44      387.75     84.57 o 
 -10   2   5        8.80       13.85     14.50 o 
  -9   2   5      377.91      358.85     18.15 o 
  -8   2   5       97.16       93.83     13.43 o 
  -7   2   5       43.50       38.64      9.41 o 
  -6   2   5       26.31       21.93      6.90 o 
  -5   2   5      200.85      209.64     15.61 o 
  -4   2   5      819.01      875.86     38.47 o 
  -3   2   5       17.64        9.92      4.73 o 
  -2   2   5      464.49      394.05     18.67 o 
  -1   2   5     2375.15     2199.99     35.24 o 
   0   2   5      928.03      939.86     41.50 o 
   1   2   5        3.27        1.88      4.27 o 
   2   2   5       45.98       47.14      9.69 o 
   3   2   5      132.89      169.41     24.20 o 
   4   2   5     2116.18     2073.28     48.72 o 
   5   2   5      518.77      544.23     70.83 o 
   6   2   5      307.73      300.78     42.64 o 
   7   2   5        6.06        8.64      7.47 o 
   8   2   5       59.18       67.15     15.12 o 
   9   2   5        0.15       16.48      9.51 o 
  10   2   5       18.22       19.57     10.17 o 
  11   2   5        1.41       14.20      9.63 o 
  12   2   5       10.45        5.77      7.34 o 
 -10   3   5      852.03      975.14     50.51 o 
  -9   3   5      249.73      234.49     21.87 o 
  -8   3   5      245.17      277.30     26.36 o 
  -7   3   5      653.42      693.44     29.99 o 
  -6   3   5     2000.47     2155.60    106.62 o 
  -5   3   5     1167.23     1123.74     22.54 o 
  -4   3   5      780.15      862.93     32.40 o 
  -3   3   5      120.44       98.77      9.11 o 
  -2   3   5      190.56      149.86     13.30 o 
  -1   3   5      317.22      330.18     21.37 o 
   0   3   5     1719.03     1663.03    100.50 o 
   1   3   5     1175.71     1266.39     21.90 o 
   2   3   5      259.56      257.47     27.11 o 
   3   3   5     1165.94     1218.07     33.06 o 
   4   3   5      245.88      255.33     26.40 o 
   5   3   5      461.14      492.42     34.64 o 
   6   3   5      107.79      119.25     20.15 o 
   7   3   5     1553.01     1599.45     60.24 o 
   8   3   5     1102.58     1084.45     40.31 o 
   9   3   5      520.29      501.15     55.96 o 
  10   3   5       57.40       57.43     24.11 o 
  11   3   5      190.22      160.03     41.52 o 
 -12   4   5      220.19      144.78     71.90 o 
 -11   4   5        0.33       26.88     20.90 o 
 -10   4   5       85.55       91.49     25.18 o 
  -9   4   5      133.72      106.89     17.47 o 
  -8   4   5      538.05      553.51     24.23 o 
  -7   4   5      363.77      367.28     24.26 o 
  -6   4   5      311.32      323.11     23.69 o 
  -5   4   5      151.06      213.49     24.70 o 
  -4   4   5      232.89      242.48     11.41 o 
  -3   4   5      443.50      413.38     18.71 o 
  -2   4   5      655.20      634.51     38.68 o 
  -1   4   5        9.29       32.17      9.91 o 
   0   4   5      145.47      171.25     15.00 o 
   1   4   5       95.29      134.20     12.46 o 
   2   4   5        7.83       13.94      5.53 o 
   3   4   5      147.62      192.69     16.52 o 
   4   4   5      187.05      210.79     30.26 o 
   5   4   5      474.73      525.70     43.54 o 
   6   4   5      112.84      104.04     19.41 o 
   7   4   5      511.92      505.56     35.44 o 
   8   4   5       17.63       15.50      7.81 o 
   9   4   5        7.14       14.82      9.14 o 
  10   4   5       23.38        6.26      6.66 o 
  11   4   5       58.12       35.91     14.52 o 
 -10   5   5      379.27      396.17     39.72 o 
  -9   5   5       41.31       23.94     11.98 o 
  -8   5   5      339.82      353.61     24.31 o 
  -7   5   5      367.94      363.50     26.01 o 
  -6   5   5     1287.57     1271.56     58.18 o 
  -5   5   5     1509.77     1459.63     43.99 o 
  -4   5   5      283.77      288.93     10.95 o 
  -3   5   5     1415.37     1446.08     52.96 o 
  -2   5   5      664.35      621.61     18.77 o 
  -1   5   5     1416.48     1310.19     35.39 o 
   0   5   5     1219.36     1163.03     31.70 o 
   1   5   5     1397.77     1488.99     29.40 o 
   2   5   5      295.47      308.11     17.99 o 
   3   5   5      621.58      629.76     23.53 o 
   4   5   5      825.87      815.05     25.72 o 
   5   5   5      290.14      289.73     25.10 o 
   6   5   5      560.60      535.24     28.83 o 
   7   5   5      644.35      637.12     36.08 o 
   8   5   5      122.50      106.92     17.67 o 
   9   5   5       76.35       68.58     14.62 o 
  10   5   5        3.65       10.61      5.57 o 
 -10   6   5        4.98       36.57     21.30 o 
  -9   6   5       44.82       54.55     21.90 o 
  -8   6   5      164.37      196.70     29.37 o 
  -7   6   5       36.54       43.64     11.97 o 
  -6   6   5        9.29       17.14      7.11 o 
  -5   6   5      198.58      208.54     12.38 o 
  -4   6   5       54.17       74.44      8.26 o 
  -3   6   5      300.14      308.86     15.49 o 
  -2   6   5       41.34       68.59      6.27 o 
  -1   6   5      196.85      182.72     23.85 o 
   0   6   5      504.74      558.08     28.12 o 
   1   6   5      155.78      158.15     13.86 o 
   2   6   5       34.57       34.91      7.89 o 
   3   6   5      122.92      147.33     14.45 o 
   4   6   5       96.06      111.74     12.47 o 
   5   6   5      453.27      486.20     23.10 o 
   6   6   5       85.25       88.22     13.21 o 
   7   6   5        0.77        8.99      6.72 o 
   8   6   5        2.35        7.53      6.21 o 
   9   6   5       44.65       37.29     12.78 o 
  10   6   5       12.66       15.72      9.60 o 
 -10   7   5      256.15      193.97     27.21 o 
  -9   7   5       48.52       30.62     12.80 o 
  -8   7   5      381.81      384.86     30.51 o 
  -7   7   5      174.39      163.03     30.25 o 
  -6   7   5      373.65      370.25     37.20 o 
  -5   7   5      361.16      379.84     27.35 o 
  -4   7   5        3.74       19.33      7.33 o 
  -3   7   5        9.32       11.41      6.96 o 
  -2   7   5      162.71      125.29     23.51 o 
  -1   7   5      200.68      189.83     14.82 o 
   0   7   5      307.44      283.24     23.38 o 
   1   7   5      306.93      321.57     25.34 o 
   2   7   5      184.67      201.70     15.42 o 
   3   7   5       98.93       95.10     15.30 o 
   4   7   5      201.92      209.68     21.27 o 
   5   7   5      124.28      116.20     15.27 o 
   6   7   5      409.04      411.47     23.45 o 
   7   7   5      190.27      143.31     19.47 o 
   8   7   5      246.02      206.68     23.90 o 
   9   7   5      179.43      165.17     23.08 o 
  -8   8   5      190.40       76.49     41.80 o 
  -7   8   5        4.19       23.47     11.47 o 
  -6   8   5      168.09      145.54     18.18 o 
  -5   8   5       38.69       46.31     22.92 o 
  -4   8   5      242.26      279.83     49.62 o 
  -3   8   5       85.85      123.23     16.58 o 
  -2   8   5      119.14      262.48     66.02 o 
  -1   8   5       13.63       18.64     11.63 o 
   0   8   5        3.30       15.05      7.36 o 
   1   8   5      122.84      136.56     17.27 o 
   2   8   5        4.77       31.13     13.85 o 
   3   8   5        5.40       33.56     15.17 o 
   4   8   5        2.17       39.28     18.18 o 
   5   8   5        0.97       17.74     11.61 o 
   6   8   5       99.77       85.45     15.04 o 
   7   8   5        3.39       27.60     12.85 o 
   8   8   5        0.95       20.13     15.69 o 
  -7   9   5       73.49       82.85     30.43 o 
  -6   9   5       93.79      113.72     27.65 o 
  -5   9   5      271.73      328.05     72.90 o 
  -4   9   5      161.16      223.60     26.88 o 
  -3   9   5      486.21      521.28     34.11 o 
  -2   9   5       82.91       75.55     14.90 o 
  -1   9   5      241.44      252.62     24.01 o 
   0   9   5      207.16      259.29     28.57 o 
   1   9   5       72.53       84.70     20.62 o 
   2   9   5      201.66      213.31     26.10 o 
   3   9   5       64.78       76.11     16.54 o 
   4   9   5      107.47      149.93     24.12 o 
   5   9   5       43.41       62.18     16.93 o 
   6   9   5       41.16       53.23     16.88 o 
  -4  10   5       11.16       35.68     23.32 o 
  -3  10   5        0.51       21.37     11.55 o 
  -2  10   5        0.16        2.88      5.43 o 
  -1  10   5        4.54       22.47      9.98 o 
   0  10   5       19.62       24.92     14.58 o 
   1  10   5        2.76        1.02      8.87 o 
   2  10   5        0.32       21.86      9.69 o 
   3  10   5        8.99       26.62     15.55 o 
   4  10   5        2.42       21.62     12.53 o 
 -12   0   6       12.80        7.36     14.04 o 
 -10   0   6     1108.53     1229.79     74.40 o 
  -9   0   6       14.69       21.48     13.15 o 
  -8   0   6       77.49       97.59     22.83 o 
  -7   0   6     1012.31     1108.23     41.65 o 
  -6   0   6     2760.99     3024.88     62.76 o 
  -5   0   6     3138.48     3451.97     57.64 o 
  -4   0   6     1207.56     1341.12     30.90 o 
  -3   0   6     3900.81     3785.99    102.41 o 
  -2   0   6     2617.12     2977.24     85.08 o 
  -1   0   6       90.04      125.88     35.44 o 
   0   0   6     4422.81     5235.72     75.35 o 
   1   0   6     8982.28     9867.18    110.69 o 
   2   0   6     2189.59     2434.26     64.44 o 
   3   0   6     1610.59     1813.47     65.37 o 
   4   0   6      258.71      261.10     39.59 o 
   5   0   6     1876.66     2145.57     77.32 o 
   6   0   6     2773.32     3034.96    151.21 o 
   7   0   6        3.38        6.19     13.98 o 
   8   0   6      564.87      580.98     43.25 o 
   9   0   6      474.50      550.94     94.24 o 
  10   0   6      347.44      424.17    100.93 o 
  11   0   6      925.89      993.53     87.95 o 
  12   0   6      447.19      454.10    130.57 o 
 -12   1   6       34.02       31.35     21.70 o 
 -11   1   6        5.92        9.70     14.32 o 
 -10   1   6       11.40       15.21     11.16 o 
  -9   1   6        0.00       12.14      7.98 o 
  -8   1   6       12.14       17.71      8.35 o 
  -7   1   6        0.20       11.84      8.60 o 
  -6   1   6       64.02       39.80      7.45 o 
  -5   1   6        4.62        6.16      4.44 o 
  -4   1   6      598.85      602.03     28.59 o 
  -3   1   6       28.93       15.81     18.65 o 
  -2   1   6       90.07       86.41     11.28 o 
  -1   1   6       16.25       10.73      9.76 o 
   0   1   6        8.78       14.46     16.84 o 
   1   1   6        7.04        8.31      8.68 o 
   2   1   6       84.06       89.33     13.11 o 
   3   1   6      388.70      385.73     26.60 o 
   4   1   6        1.32        2.40      4.64 o 
   5   1   6       36.38       32.25     12.00 o 
   6   1   6        2.23       15.46      6.52 o 
   7   1   6       42.57       25.47     10.28 o 
   8   1   6      147.95      168.07     23.08 o 
   9   1   6        7.03       16.69     16.03 o 
  10   1   6       29.47       33.84     20.71 o 
  11   1   6        4.76        6.44     11.65 o 
 -12   2   6      164.99      260.13     53.00 o 
 -11   2   6     1041.39     1152.96     58.57 o 
 -10   2   6     1561.99     1593.45     61.80 o 
  -9   2   6      114.13      110.38     14.38 o 
  -8   2   6      198.65      212.50     17.22 o 
  -7   2   6      495.46      524.86     21.18 o 
  -6   2   6      957.33     1010.46     33.27 o 
  -5   2   6     1333.09     1435.85     29.25 o 
  -4   2   6      109.29       81.63      9.59 o 
  -3   2   6     2143.41     2120.51     74.44 o 
  -2   2   6      943.86     1094.73     54.56 o 
  -1   2   6     3207.63     2932.94     76.09 o 
   0   2   6     1234.00     1403.64     60.36 o 
   1   2   6     3194.54     3213.94     52.23 o 
   2   2   6      943.52     1049.14     37.67 o 
   3   2   6     1823.44     1856.04     39.22 o 
   4   2   6     3680.69     3833.23     62.67 o 
   5   2   6     2939.21     3248.45     91.22 o 
   6   2   6     3341.07     3458.26    165.29 o 
   7   2   6      363.27      419.40     35.46 o 
   8   2   6      320.14      357.75     59.10 o 
   9   2   6      441.46      470.59     81.96 o 
  10   2   6      308.21      295.27     49.05 o 
  11   2   6      549.32      557.32     88.30 o 
 -11   3   6      108.18      106.45     32.85 o 
 -10   3   6        9.42       14.84      9.42 o 
  -9   3   6       23.92       29.35      9.73 o 
  -8   3   6      295.99      338.18     28.78 o 
  -7   3   6      347.37      340.55     20.59 o 
  -6   3   6      700.03      799.47     47.89 o 
  -5   3   6       70.03       70.56     10.86 o 
  -4   3   6      245.18      254.95     12.43 o 
  -3   3   6      151.78      131.70      9.39 o 
  -2   3   6        4.63        5.08      3.29 o 
  -1   3   6       82.71       77.29      9.49 o 
   0   3   6      496.76      549.58     46.99 o 
   1   3   6      620.44      622.19     79.56 o 
   2   3   6        8.44        9.28      3.91 o 
   3   3   6       71.94       55.30     11.03 o 
   4   3   6       12.92       13.23      7.13 o 
   5   3   6      623.57      593.49     37.87 o 
   6   3   6       56.36       38.50     15.35 o 
   7   3   6      630.14      634.70     49.92 o 
   8   3   6       81.89       80.45     18.93 o 
   9   3   6       46.65       55.59     14.42 o 
  10   3   6        0.26       12.05      9.87 o 
  11   3   6        0.38       13.49      8.37 o 
 -12   4   6       16.50       59.75     26.55 o 
 -11   4   6      142.28      154.85     21.04 o 
 -10   4   6      340.97      351.32     25.64 o 
  -9   4   6       48.33       40.17     12.68 o 
  -8   4   6      289.12      320.63     19.41 o 
  -7   4   6      571.40      581.85     33.50 o 
  -6   4   6      393.18      363.91     20.72 o 
  -5   4   6     1143.72     1175.56     33.30 o 
  -4   4   6     1158.06     1171.52     31.28 o 
  -3   4   6      742.55      813.28     27.14 o 
  -2   4   6      796.76      762.32     25.44 o 
  -1   4   6     3390.65     3371.12     71.48 o 
   0   4   6      302.60      312.50     21.80 o 
   1   4   6      760.26      659.96     20.41 o 
   2   4   6      598.75      575.48     24.29 o 
   3   4   6      653.79      638.33     25.20 o 
   4   4   6      914.62      813.31     43.20 o 
   5   4   6      153.10      148.38     23.56 o 
   6   4   6      276.76      225.11     32.61 o 
   7   4   6       84.88       79.06     14.37 o 
   8   4   6      205.71      175.11     29.09 o 
   9   4   6      536.65      481.14     67.38 o 
  10   4   6      340.73      267.45     58.34 o 
  11   4   6      396.25      376.07     78.43 o 
 -11   5   6      238.87      229.40     38.42 o 
 -10   5   6        0.01       20.76     26.84 o 
  -9   5   6      175.85      167.05     15.07 o 
  -8   5   6       97.05       77.47     16.19 o 
  -7   5   6      176.66      179.63     21.50 o 
  -6   5   6      517.39      608.18     51.76 o 
  -5   5   6       35.59       93.32     21.88 o 
  -4   5   6        8.16       22.60      5.61 o 
  -3   5   6       97.71      132.62     12.44 o 
  -2   5   6      564.44      536.77     51.74 o 
  -1   5   6       41.00       56.06     11.80 o 
   0   5   6      312.00      547.20     51.28 o 
   1   5   6      280.37      343.82     48.29 o 
   2   5   6        0.67       20.34      6.27 o 
   3   5   6      382.91      438.80     22.10 o 
   4   5   6      197.46      220.44     22.52 o 
   5   5   6      485.71      482.26     28.04 o 
   6   5   6      954.62      937.00     33.45 o 
   7   5   6      228.42      172.89     29.62 o 
   8   5   6       24.94       33.73     17.27 o 
   9   5   6        0.85       15.31     14.38 o 
  10   5   6       36.77        8.39      9.59 o 
 -10   6   6      217.62      128.14     34.91 o 
  -9   6   6      111.63      106.17     26.91 o 
  -8   6   6      367.17      326.51     22.21 o 
  -7   6   6      183.40      182.76     16.75 o 
  -6   6   6       10.41       14.14      8.10 o 
  -5   6   6      240.33      253.08     14.53 o 
  -4   6   6      304.40      310.50     15.62 o 
  -3   6   6      772.01      810.88     25.88 o 
  -2   6   6      945.47      948.49     39.82 o 
  -1   6   6      333.96      337.39     21.17 o 
   0   6   6        9.50       11.54      5.39 o 
   1   6   6      220.36      204.75     17.44 o 
   2   6   6      282.87      313.21     19.53 o 
   3   6   6      517.02      554.50     24.50 o 
   4   6   6      297.55      285.96     21.30 o 
   5   6   6       77.74       81.41     10.67 o 
   6   6   6      264.00      276.78     28.63 o 
   7   6   6       45.67       31.46      9.33 o 
   8   6   6      176.56      116.22     22.24 o 
   9   6   6      321.05      154.92     39.51 o 
  -9   7   6       40.59       28.36     11.58 o 
  -8   7   6      130.80      126.02     21.78 o 
  -7   7   6      121.82      115.52     23.68 o 
  -6   7   6      118.83      104.16     15.60 o 
  -5   7   6        0.37        6.72      5.56 o 
  -4   7   6       38.15       33.25      9.75 o 
  -3   7   6       18.95       29.06      9.13 o 
  -2   7   6      664.09      606.49     22.93 o 
  -1   7   6       44.14       69.40     12.32 o 
   0   7   6       14.90       28.87     15.53 o 
   1   7   6       30.14       49.52      9.07 o 
   2   7   6       59.35       77.85     11.55 o 
   3   7   6       65.46       72.02      9.29 o 
   4   7   6       13.94       31.22      9.03 o 
   5   7   6      120.35      105.55     20.52 o 
   6   7   6      145.03      128.27     14.01 o 
   7   7   6        0.54       13.76      7.64 o 
   8   7   6        6.62       24.76      9.22 o 
  -8   8   6      264.98      222.95     35.70 o 
  -7   8   6       41.79       43.78     14.05 o 
  -6   8   6       35.30       47.03     16.19 o 
  -5   8   6       49.30       60.03     13.85 o 
  -4   8   6      279.12      327.40     20.33 o 
  -3   8   6      710.62      755.48     35.11 o 
  -2   8   6      327.31      363.04     28.51 o 
  -1   8   6      112.56      122.98     16.75 o 
   0   8   6        0.84       14.41     19.73 o 
   1   8   6       80.42       88.27     17.45 o 
   2   8   6       97.51      118.04     25.15 o 
   3   8   6      225.71      239.61     26.91 o 
   4   8   6      136.80      158.86     20.29 o 
   5   8   6        2.26       26.96     12.70 o 
   6   8   6       75.58       97.34     16.99 o 
   7   8   6       42.80       65.89     18.98 o 
  -6   9   6        2.01       30.86     19.17 o 
  -5   9   6        5.73       22.34     20.04 o 
  -4   9   6       31.60       44.74     36.94 o 
  -3   9   6        0.38       15.35     11.37 o 
  -2   9   6      116.55       66.48     16.97 o 
  -1   9   6       42.03       39.01     15.49 o 
   0   9   6       72.13       68.53     15.39 o 
   1   9   6        7.97       17.12      9.75 o 
   2   9   6       10.43       17.48      9.23 o 
   3   9   6       12.84       13.05      9.87 o 
   4   9   6        4.90       24.81     13.65 o 
   5   9   6      110.54      132.69     21.72 o 
   6   9   6        4.71       26.02     12.86 o 
  -4  10   6       32.38       37.92     20.74 o 
  -3  10   6       72.53       45.44     16.60 o 
  -2  10   6        5.03       16.39      9.84 o 
  -1  10   6       25.43       35.22     11.47 o 
   0  10   6       36.89       44.37     13.71 o 
   1  10   6       11.10       26.90     13.84 o 
   2  10   6        8.20       31.71     13.68 o 
   3  10   6       69.05       83.80     21.31 o 
 -12   1   7       56.85       45.29     17.48 o 
 -11   1   7      284.20      364.52     34.12 o 
 -10   1   7      775.86      812.43     42.69 o 
  -9   1   7      128.70      148.83     13.65 o 
  -8   1   7     1103.70     1060.67     24.74 o 
  -7   1   7     1052.78     1144.74     30.70 o 
  -6   1   7     1270.52     1425.84     43.68 o 
  -5   1   7     4469.83     5154.56     54.04 o 
  -4   1   7     1736.38     1843.83     33.26 o 
  -3   1   7     4466.27     4715.71    110.95 o 
  -2   1   7        7.44        2.96      2.91 o 
  -1   1   7     5788.81     7540.28    130.23 o 
   0   1   7     3624.01     4006.49    137.69 o 
   1   1   7     6411.85     7313.88    276.98 o 
   2   1   7      158.21      112.66     25.54 o 
   3   1   7       51.61       63.86      9.98 o 
   4   1   7     3383.11     3652.66     70.27 o 
   5   1   7     1410.08     1564.76     60.35 o 
   6   1   7     2918.49     3209.27     88.95 o 
   7   1   7      528.38      612.02     68.92 o 
   8   1   7      476.51      519.62     43.25 o 
   9   1   7      451.63      551.91     73.39 o 
  10   1   7      570.07      718.31    105.71 o 
  11   1   7      330.07      376.21     82.58 o 
 -12   2   7       91.39       51.74     30.64 o 
 -10   2   7       25.52       41.66     26.99 o 
  -9   2   7      128.26      129.81     15.60 o 
  -8   2   7       20.96       34.85     14.20 o 
  -7   2   7       87.06       94.07     16.24 o 
  -6   2   7       73.60       56.79     11.75 o 
  -5   2   7       17.79       34.75     10.61 o 
  -4   2   7      872.05      849.47     19.53 o 
  -3   2   7      146.64      129.05     10.36 o 
  -2   2   7     2106.69     2037.79     72.79 o 
  -1   2   7      927.42      483.29     41.31 o 
   0   2   7       50.24       44.77      6.81 o 
   1   2   7        1.96        7.50      7.88 o 
   2   2   7       51.11       53.14     11.84 o 
   3   2   7      177.53      197.86     33.01 o 
   4   2   7       21.44       23.74      9.54 o 
   5   2   7      112.50      104.44     16.26 o 
   6   2   7        0.12       16.23      7.76 o 
   7   2   7      127.64      127.12     20.16 o 
   8   2   7        0.02       17.33     15.48 o 
   9   2   7       15.22       17.83      9.64 o 
  10   2   7       11.80       11.81     10.00 o 
  11   2   7        9.40        7.76     19.70 o 
 -12   3   7      199.13      169.73     51.41 o 
 -11   3   7       30.08       26.84     13.86 o 
 -10   3   7      332.12      299.60     90.52 o 
  -9   3   7      186.37      172.74     17.96 o 
  -8   3   7      415.52      363.67     20.93 o 
  -7   3   7      497.75      572.45     28.80 o 
  -6   3   7      455.55      456.04     20.15 o 
  -5   3   7     1849.30     1784.82     74.27 o 
  -4   3   7      105.37       84.79      8.85 o 
  -3   3   7      374.92      312.42     35.84 o 
  -2   3   7       33.17       17.48      4.68 o 
  -1   3   7     1475.59     1566.40     52.93 o 
   0   3   7     1773.97     1698.52     59.36 o 
   2   3   7      775.05      754.62     37.52 o 
   3   3   7      286.10      291.77     20.41 o 
   4   3   7      353.89      411.53     39.63 o 
   5   3   7      958.10      946.45     44.56 o 
   6   3   7     5167.61     5735.99    193.68 o 
   7   3   7      122.65      131.80     22.00 o 
   8   3   7      260.98      252.13     41.89 o 
   9   3   7      532.10      537.28     43.71 o 
  10   3   7      362.89      370.80     68.02 o 
  11   3   7      474.97      460.10     84.51 o 
 -11   4   7       49.78       75.33     22.63 o 
 -10   4   7        7.26       46.44     15.01 o 
  -9   4   7       71.49       67.64     13.14 o 
  -8   4   7       78.98       91.60     18.94 o 
  -7   4   7      291.50      348.49     69.35 o 
  -6   4   7      151.63      175.80     13.63 o 
  -5   4   7        4.86       67.36     22.21 o 
  -4   4   7       30.06       38.79      7.14 o 
  -3   4   7        9.20       24.13      7.31 o 
  -2   4   7        4.85       15.25      6.44 o 
  -1   4   7      568.84      398.63     48.00 o 
   0   4   7      312.29      337.27     30.81 o 
   1   4   7      536.44      519.31     29.39 o 
   2   4   7      460.90      467.00     25.61 o 
   3   4   7       18.97       18.55      6.30 o 
   4   4   7      103.20      132.32     23.53 o 
   5   4   7      303.50      277.31     46.37 o 
   6   4   7       42.00       34.16     11.81 o 
   7   4   7      224.89      191.04     34.27 o 
   8   4   7      104.85      117.75     21.00 o 
   9   4   7       38.01       47.87     14.93 o 
  10   4   7        5.90       17.18      8.01 o 
 -11   5   7      117.80      112.77     15.90 o 
 -10   5   7      348.84      338.15     28.16 o 
  -9   5   7      187.25      183.52     18.66 o 
  -8   5   7      254.52      252.96     18.24 o 
  -7   5   7      258.83      271.14     16.90 o 
  -6   5   7      552.38      569.67     23.33 o 
  -5   5   7      998.24      962.33     26.89 o 
  -4   5   7      367.90      362.00     28.56 o 
  -3   5   7     1126.78     1043.90     27.72 o 
  -2   5   7      550.28      588.26     32.52 o 
  -1   5   7      908.83      849.00     34.34 o 
   0   5   7     1237.99     1243.46     53.63 o 
   1   5   7     1647.65     1761.29     57.15 o 
   2   5   7      117.42       96.63     10.79 o 
   3   5   7       50.17       46.63      9.00 o 
   4   5   7       17.39       20.97      7.51 o 
   5   5   7      493.11      501.03     38.88 o 
   6   5   7     1336.95     1243.97     54.09 o 
   7   5   7        3.08        6.41      5.95 o 
   8   5   7       13.32        6.40      8.82 o 
   9   5   7        9.78       12.31      9.52 o 
  10   5   7       25.16       20.63      8.91 o 
 -10   6   7        4.86       22.88      8.41 o 
  -9   6   7       73.74       65.58     15.45 o 
  -8   6   7       46.73       49.27     17.21 o 
  -7   6   7       44.13       43.20     15.68 o 
  -6   6   7        3.33       12.14      7.57 o 
  -5   6   7        6.86       12.08      6.21 o 
  -4   6   7       38.52       38.07      6.85 o 
  -3   6   7      151.25      175.10     20.53 o 
  -2   6   7        5.60       24.17      7.62 o 
  -1   6   7      714.03      658.94     32.81 o 
   0   6   7      349.32      383.59     29.20 o 
   1   6   7        5.02       16.23      5.81 o 
   2   6   7        1.23       10.57      5.26 o 
   3   6   7        1.84       21.13      8.28 o 
   4   6   7       43.08       65.25     11.35 o 
   5   6   7       65.05       58.78     12.71 o 
   6   6   7       31.65       40.42     11.44 o 
   7   6   7       49.37       52.96     10.50 o 
   8   6   7        7.16       22.28      8.07 o 
   9   6   7        1.40       34.84      9.82 o 
  -9   7   7        5.05       21.19     11.47 o 
  -8   7   7       54.15       41.90     13.56 o 
  -7   7   7      109.43       70.45     23.41 o 
  -6   7   7       81.82       64.74     16.57 o 
  -5   7   7       39.37       28.76     12.41 o 
  -4   7   7       18.15       10.86      7.90 o 
  -3   7   7       56.19       38.96      9.77 o 
  -2   7   7       19.75       23.78      7.96 o 
  -1   7   7      104.78      102.14     14.75 o 
   0   7   7      331.46      324.09     39.13 o 
   1   7   7      540.55      516.26     29.67 o 
   2   7   7      115.02      111.44     11.94 o 
   3   7   7      176.60      201.04     17.71 o 
   4   7   7      151.28      143.25     13.70 o 
   5   7   7      232.73      218.10     20.62 o 
   6   7   7      227.15      191.54     20.62 o 
   7   7   7       62.96       52.30     11.29 o 
   8   7   7      209.59      176.22     27.42 o 
  -8   8   7       53.48       43.50     12.65 o 
  -7   8   7       42.43       16.75     10.29 o 
  -6   8   7       52.80       61.98     15.16 o 
  -5   8   7       21.93       19.55      9.81 o 
  -4   8   7       67.79       48.91     12.63 o 
  -3   8   7       69.60       75.72     37.87 o 
  -2   8   7       46.84       49.85     11.28 o 
  -1   8   7      182.80      222.29     18.90 o 
   0   8   7       34.52       41.74     14.05 o 
   1   8   7       60.25       57.15     14.45 o 
   2   8   7        0.29       21.36     11.19 o 
   3   8   7        6.16        5.75     10.20 o 
   4   8   7       24.36       29.63     12.52 o 
   5   8   7       57.06       38.51     13.68 o 
   6   8   7      131.47      108.85     25.64 o 
   7   8   7       15.40       21.83      9.72 o 
  -6   9   7       25.01       50.99     27.33 o 
  -5   9   7       59.31       67.31     26.87 o 
  -4   9   7      135.70      129.56     29.08 o 
  -3   9   7       10.53       22.39     12.49 o 
  -2   9   7      310.84      382.02     44.22 o 
  -1   9   7       98.57      120.48     17.66 o 
   0   9   7       21.40       19.55     10.14 o 
   1   9   7       44.87       59.71     17.74 o 
   2   9   7        2.00       24.87     12.60 o 
   3   9   7       40.42       44.51     17.43 o 
   4   9   7       21.46       56.12     18.94 o 
   5   9   7        0.59       19.97     11.79 o 
  -3  10   7       40.08       29.03     13.11 o 
  -2  10   7        0.07       18.18     15.92 o 
  -1  10   7        5.32        7.54      5.89 o 
   0  10   7       10.73       27.15     20.23 o 
   1  10   7       14.99       31.09     12.29 o 
   2  10   7       26.85       30.29     13.43 o 
 -12   0   8       77.77       67.25     28.30 o 
 -11   0   8      283.83      383.90     43.07 o 
 -10   0   8      224.42      279.97     48.23 o 
  -9   0   8      901.69     1006.58     64.33 o 
  -8   0   8       37.51       32.91     11.77 o 
  -7   0   8      485.69      544.89     43.23 o 
  -6   0   8     1146.06     1207.81     45.45 o 
  -5   0   8     3568.15     3971.91    127.74 o 
  -3   0   8       39.24       39.62     21.87 o 
  -2   0   8      626.57      632.30     98.81 o 
  -1   0   8     3986.23     5028.68    156.20 o 
   0   0   8     4874.39     5767.16    145.45 o 
   1   0   8     9528.15    11018.39    101.08 o 
   2   0   8      506.66      567.72     58.31 o 
   3   0   8     1029.37     1135.42     50.16 o 
   4   0   8       70.13       40.22     20.46 o 
   5   0   8      726.16      693.78     62.61 o 
   6   0   8     2718.28     3134.04    153.18 o 
   7   0   8        2.49       -2.87     13.45 o 
   8   0   8        2.06       18.58     21.80 o 
   9   0   8      491.09      470.06    114.62 o 
  10   0   8      961.81     1117.01     65.08 o 
  11   0   8      739.03      749.77    131.47 o 
 -12   1   8        5.20       18.72     10.99 o 
 -11   1   8        0.59       -0.18     15.11 o 
 -10   1   8        4.74       14.22     20.91 o 
  -9   1   8      134.63      143.08     21.79 o 
  -8   1   8       83.59       95.44     13.10 o 
  -7   1   8      125.60       86.92     20.42 o 
  -6   1   8       51.50       31.37      8.09 o 
  -5   1   8        3.53       14.32      8.23 o 
  -4   1   8       41.29       24.99     11.98 o 
  -3   1   8        5.96        0.22      3.12 o 
  -2   1   8      221.26      220.62     46.04 o 
  -1   1   8       70.51       66.08     17.59 o 
   0   1   8        1.76        7.76      5.98 o 
   1   1   8       15.36        4.36      5.59 o 
   2   1   8       15.75       17.84      8.99 o 
   3   1   8       42.54       30.03      9.76 o 
   4   1   8      138.77      124.87     19.98 o 
   5   1   8      198.70      216.69     30.52 o 
   6   1   8      338.48      312.51     54.39 o 
   7   1   8      104.49      111.33     21.06 o 
   8   1   8       51.96       47.15     19.66 o 
   9   1   8       45.11       48.01     25.44 o 
  10   1   8        1.22        5.38     14.44 o 
  11   1   8       23.78       46.91     15.65 o 
 -12   2   8      199.90      222.22     33.74 o 
 -11   2   8      972.06     1115.33     52.59 o 
 -10   2   8      996.26     1075.99     45.52 o 
  -9   2   8      895.81      960.74     46.05 o 
  -8   2   8      100.25      109.15     13.99 o 
  -7   2   8      128.32      122.45     15.64 o 
  -6   2   8      502.07      552.07     14.37 o 
  -5   2   8     1968.00     2065.38     50.99 o 
  -4   2   8     1947.29     1675.89    179.86 o 
  -3   2   8      122.28      145.12     13.45 o 
  -2   2   8      957.28      889.03     34.82 o 
  -1   2   8      660.67      777.55     40.47 o 
   0   2   8     1818.92     1930.69     76.05 o 
   1   2   8     3620.84     4232.93     70.12 o 
   2   2   8      192.16      229.95     30.64 o 
   3   2   8      697.00      758.42     31.99 o 
   4   2   8      445.21      552.66     36.55 o 
   5   2   8     1623.96     1903.87     82.50 o 
   6   2   8     1876.14     2133.38     42.20 o 
   7   2   8       14.42       20.19      9.21 o 
   8   2   8       96.34       84.62     15.93 o 
   9   2   8      216.93      215.41     47.65 o 
  10   2   8      372.69      368.59     76.46 o 
  11   2   8      204.13      189.21     38.53 o 
 -11   3   8        0.60        8.09     20.56 o 
 -10   3   8      346.14      318.21     26.72 o 
  -9   3   8       14.29       23.43      9.96 o 
  -8   3   8      169.29      161.25     17.73 o 
  -7   3   8       20.22       27.38      7.66 o 
  -6   3   8        0.17       14.00      7.31 o 
  -5   3   8       85.14      101.69     17.55 o 
  -4   3   8      325.77      334.11     13.89 o 
  -3   3   8       83.50       48.59      8.89 o 
  -2   3   8       60.57       42.19      8.22 o 
  -1   3   8       81.48      103.03     12.45 o 
   0   3   8        0.16        4.12      3.98 o 
   1   3   8        0.23        9.88      7.43 o 
   2   3   8      194.27      194.15     30.37 o 
   3   3   8      171.16      170.11     23.95 o 
   4   3   8       59.55       46.32     14.48 o 
   5   3   8      424.35      349.27     51.71 o 
   6   3   8      150.45      128.70     38.27 o 
   7   3   8      120.28      108.72     16.64 o 
   8   3   8        0.62       21.87     12.70 o 
   9   3   8        0.51       10.20      9.52 o 
  10   3   8        0.11       15.11      9.83 o 
 -11   4   8      253.56      239.51     36.70 o 
 -10   4   8      272.07      261.72     25.21 o 
  -9   4   8      172.41      203.11     18.91 o 
  -8   4   8      202.29      206.49     20.60 o 
  -7   4   8      323.02      342.80     26.09 o 
  -6   4   8      884.12      921.10     25.29 o 
  -5   4   8     1337.74     1384.91     38.44 o 
  -4   4   8      543.73      473.80     24.50 o 
  -3   4   8      795.22      832.70     39.19 o 
  -2   4   8      912.50      868.86     43.69 o 
  -1   4   8      261.55      287.77     25.55 o 
   0   4   8      459.42      412.43     31.42 o 
   1   4   8     1674.99     1328.24    102.21 o 
   2   4   8      320.31      330.00     22.88 o 
   3   4   8      535.50      519.08     26.31 o 
   4   4   8      823.84      795.36     56.02 o 
   5   4   8      184.37      155.62     22.02 o 
   6   4   8      255.20      231.29     39.00 o 
   7   4   8       49.23       53.42     14.92 o 
   8   4   8      382.37      398.46     66.19 o 
   9   4   8      432.17      394.78     75.70 o 
  10   4   8      283.56      193.44     55.05 o 
 -10   5   8       21.54       33.20     10.44 o 
  -9   5   8       56.42       28.61      9.35 o 
  -8   5   8       29.93       30.74     10.87 o 
  -7   5   8        6.13       32.06      9.29 o 
  -6   5   8       16.09       24.60     10.84 o 
  -5   5   8       11.97       12.41      6.19 o 
  -4   5   8      290.05      318.31     33.06 o 
  -3   5   8        6.27       21.28      6.74 o 
  -2   5   8        1.45       13.99      6.24 o 
  -1   5   8       32.79       58.15     15.15 o 
   0   5   8       24.43       30.71      7.99 o 
   1   5   8        0.14       16.31      7.15 o 
   2   5   8       69.05       63.14      8.86 o 
   3   5   8       33.11       23.13      7.48 o 
   4   5   8      100.44      101.93     13.29 o 
   5   5   8       89.38       83.66     13.18 o 
   6   5   8        6.73       26.94     10.71 o 
   7   5   8      310.15      266.45     40.84 o 
   8   5   8      134.39       65.97     17.07 o 
   9   5   8        5.27        9.17      6.67 o 
 -10   6   8      137.08      100.57     15.66 o 
  -9   6   8      148.29      139.10     15.76 o 
  -8   6   8      210.08      252.40     18.61 o 
  -7   6   8      113.53       83.61     12.14 o 
  -6   6   8       82.68       91.39     13.23 o 
  -5   6   8      117.08      125.22     12.23 o 
  -4   6   8      199.22      165.19     14.21 o 
  -3   6   8      530.85      536.61     17.21 o 
  -2   6   8       59.24       42.97     11.17 o 
  -1   6   8       80.13       82.38      9.59 o 
   0   6   8        2.55       11.06      4.75 o 
   1   6   8      202.01      205.70     21.70 o 
   2   6   8      202.90      227.62     16.44 o 
   3   6   8      332.84      322.82     28.44 o 
   4   6   8      828.39      900.37     35.39 o 
   5   6   8       11.31       15.77      6.31 o 
   6   6   8      298.39      280.88     22.27 o 
   7   6   8      116.65      107.03     16.62 o 
   8   6   8      201.05      179.56     26.15 o 
  -9   7   8       34.09       20.74     16.72 o 
  -8   7   8       76.75       64.77     13.36 o 
  -7   7   8        5.22       14.18     17.88 o 
  -6   7   8       13.39       13.99      7.64 o 
  -5   7   8       28.08       37.92     14.21 o 
  -4   7   8       82.08       47.28     16.45 o 
  -3   7   8      114.98      101.61     14.22 o 
  -2   7   8       99.50      111.89     15.29 o 
  -1   7   8        1.92       13.59      5.85 o 
   0   7   8        5.43       21.86      8.56 o 
   1   7   8       67.27       68.95     11.01 o 
   2   7   8      197.13      211.74     20.33 o 
   3   7   8       12.26       15.66      8.22 o 
   4   7   8        4.29       13.58      6.85 o 
   5   7   8       30.21       20.61      7.87 o 
   6   7   8       28.95       28.39      9.56 o 
   7   7   8       53.64       31.83      9.27 o 
  -7   8   8       25.96       30.70     12.24 o 
  -6   8   8       15.88       39.98     13.95 o 
  -5   8   8       72.37       41.27     13.40 o 
  -4   8   8      107.23       99.16     15.94 o 
  -3   8   8      423.25      376.45     35.25 o 
  -2   8   8       10.12       15.79      8.24 o 
  -1   8   8       26.85       24.16     10.32 o 
   0   8   8        2.78        2.95      7.18 o 
   1   8   8       17.51       29.17     11.97 o 
   2   8   8      117.72      115.17     20.36 o 
   3   8   8       77.07      101.27     22.07 o 
   4   8   8      146.22      152.56     20.04 o 
   5   8   8       13.50       31.87     11.61 o 
   6   8   8       68.49       50.64     16.83 o 
  -5   9   8        2.37       16.98     17.31 o 
  -4   9   8        0.79       12.55     22.20 o 
  -3   9   8       69.47       49.92     14.92 o 
  -2   9   8        9.12       12.30      8.93 o 
  -1   9   8       74.44       50.46     15.62 o 
   0   9   8       12.65       23.07     12.07 o 
   1   9   8        1.52        3.68      7.51 o 
   2   9   8      102.26       75.69     15.85 o 
   3   9   8       14.98       21.61     10.75 o 
   4   9   8        6.19       14.19     10.35 o 
 -12   1   9       95.27      117.17     25.26 o 
 -11   1   9      365.57      415.06     33.86 o 
 -10   1   9      396.98      515.31     51.10 o 
  -9   1   9      604.91      726.17     31.41 o 
  -8   1   9      380.73      428.82     23.40 o 
  -7   1   9     1220.51     1304.41     35.94 o 
  -6   1   9     1111.85     1176.15     27.86 o 
  -5   1   9     1474.19     1675.29     34.23 o 
  -4   1   9       42.32       36.18     21.93 o 
  -3   1   9      775.66      895.87     32.55 o 
  -2   1   9     2393.48     2833.45    164.90 o 
  -1   1   9      581.29      657.66     58.00 o 
   0   1   9      128.96      122.00     22.69 o 
   1   1   9      395.94      474.53     27.18 o 
   2   1   9      764.81      761.55     60.44 o 
   3   1   9      348.62      362.03     45.62 o 
   4   1   9      426.15      453.99     43.98 o 
   5   1   9       24.16       37.50     13.15 o 
   6   1   9     3091.79     3515.48     74.20 o 
   7   1   9       25.16       21.35     12.74 o 
   8   1   9      136.37      183.52     29.10 o 
   9   1   9        8.54        7.09     15.77 o 
  10   1   9        9.01       11.35     10.58 o 
 -11   2   9        2.45       34.17     30.83 o 
 -10   2   9       81.81       61.91     45.20 o 
  -9   2   9        4.33       13.73      9.06 o 
  -8   2   9        9.54       14.59      8.59 o 
  -7   2   9       59.10       58.73      9.62 o 
  -6   2   9       49.08       31.11      6.68 o 
  -5   2   9      230.00      220.26     13.14 o 
  -4   2   9       14.23       12.90      9.43 o 
  -3   2   9       12.84       28.69     13.91 o 
  -2   2   9      133.73      111.46     24.23 o 
  -1   2   9      107.18       76.03     46.67 o 
   0   2   9       87.79       89.81     14.78 o 
   1   2   9       53.02       36.84     15.71 o 
   2   2   9      544.15      552.24     50.32 o 
   3   2   9      116.85      127.30     22.00 o 
   4   2   9       17.47       15.89      8.19 o 
   5   2   9       16.27       17.10      9.49 o 
   6   2   9        3.09        8.04      9.00 o 
   7   2   9       58.79       42.34     15.50 o 
   8   2   9       55.82       62.46     21.00 o 
   9   2   9        1.77       -2.88      8.95 o 
  10   2   9        4.40       25.93     16.75 o 
 -11   3   9      247.03      255.87     24.46 o 
 -10   3   9      120.41       96.04     25.16 o 
  -9   3   9      237.38      255.80     23.11 o 
  -8   3   9      118.20      124.53     14.15 o 
  -7   3   9      903.36      977.57     26.04 o 
  -6   3   9      606.23      593.97     23.56 o 
  -5   3   9      325.62      371.06     18.40 o 
  -4   3   9      294.60      331.67     24.92 o 
  -3   3   9      196.73      210.81     25.63 o 
  -2   3   9      295.18      283.58     24.76 o 
  -1   3   9     1417.39     1461.70     61.64 o 
   0   3   9      685.71      779.50     34.98 o 
   1   3   9     1273.62     1462.50     50.81 o 
   2   3   9      729.35      941.37     49.23 o 
   3   3   9      154.79      193.42     26.16 o 
   4   3   9     1114.16     1259.14     66.88 o 
   5   3   9      195.29      229.31     25.13 o 
   6   3   9     1665.14     1829.37     85.58 o 
   7   3   9      174.28      178.32     27.96 o 
   8   3   9      135.19      136.61     29.59 o 
   9   3   9       21.39       13.86      7.90 o 
  10   3   9       89.10       72.77     18.66 o 
 -11   4   9        2.84       18.23      9.34 o 
 -10   4   9       29.35       49.76     13.40 o 
  -9   4   9       87.59       78.67     13.39 o 
  -8   4   9        3.57       17.16      6.83 o 
  -7   4   9        2.33       14.67      7.91 o 
  -6   4   9       68.40       97.84     20.64 o 
  -5   4   9       54.32       57.40     11.01 o 
  -4   4   9      211.95      205.19     15.92 o 
  -3   4   9       13.55       13.85      5.62 o 
  -2   4   9      314.84      347.86     31.93 o 
  -1   4   9      260.67      272.70     24.23 o 
   0   4   9       38.45       30.82      8.58 o 
   1   4   9      437.54      472.91     23.47 o 
   2   4   9      883.73      952.30     42.27 o 
   3   4   9      344.13      361.36     35.72 o 
   4   4   9        0.39       -0.46      6.90 o 
   5   4   9      614.11      673.63     57.16 o 
   6   4   9      184.86      159.72     36.24 o 
   7   4   9      183.99      170.80     30.07 o 
   8   4   9        0.65        6.23      9.27 o 
   9   4   9       40.80       29.65     11.41 o 
 -10   5   9      116.72       94.54     16.06 o 
  -9   5   9      149.34      133.90     14.60 o 
  -8   5   9       67.95       54.45      9.83 o 
  -7   5   9      440.88      444.31     25.04 o 
  -6   5   9      201.12      182.91     13.97 o 
  -5   5   9      296.98      289.61     17.89 o 
  -4   5   9      689.59      680.24     22.43 o 
  -3   5   9       94.95       61.75     12.30 o 
  -2   5   9      724.15      717.98     43.40 o 
  -1   5   9     1077.20     1031.15     43.86 o 
   0   5   9      219.39      215.34     22.97 o 
   1   5   9      215.29      196.40     23.17 o 
   2   5   9        4.82       15.65      7.28 o 
   3   5   9        5.47       19.10      8.22 o 
   4   5   9       85.84       80.67     11.29 o 
   5   5   9       37.25       42.87     10.45 o 
   6   5   9      639.59      647.02     61.73 o 
   7   5   9       20.28       25.87      8.41 o 
   8   5   9       40.40       34.41     13.91 o 
   9   5   9        2.95       18.00     10.87 o 
  -9   6   9       26.14       26.66      9.09 o 
  -8   6   9        6.09       23.64      9.34 o 
  -7   6   9        1.06        8.13      6.39 o 
  -6   6   9        2.22       14.71      8.28 o 
  -5   6   9        3.37       21.89      8.07 o 
  -4   6   9       94.18       81.17     11.60 o 
  -3   6   9       22.80       22.44      6.13 o 
  -2   6   9       35.65       24.00      7.34 o 
  -1   6   9       59.48       45.49      8.19 o 
   0   6   9      104.97       95.88     10.96 o 
   1   6   9       36.23       53.75      9.49 o 
   2   6   9      216.66      217.46     21.41 o 
   3   6   9      144.42      164.28     20.09 o 
   4   6   9       15.07       28.55      8.26 o 
   5   6   9      123.89      115.64     15.48 o 
   6   6   9      124.30       81.90     14.92 o 
   7   6   9      174.52      178.66     21.13 o 
   8   6   9       29.66       27.46     10.87 o 
  -8   7   9       20.85       21.74      9.93 o 
  -7   7   9      123.61      126.17     51.67 o 
  -6   7   9      117.79      141.88     18.44 o 
  -5   7   9       17.96       26.93     16.42 o 
  -4   7   9       66.59       68.56     17.35 o 
  -3   7   9        1.60       12.41      6.62 o 
  -2   7   9      377.41      319.09     35.42 o 
  -1   7   9      384.35      372.01     34.08 o 
   0   7   9      180.12      160.92     28.70 o 
   1   7   9      446.59      388.32     34.22 o 
   2   7   9       97.90       81.50     14.35 o 
   3   7   9      460.10      476.13     35.57 o 
   4   7   9      220.78      234.63     27.08 o 
   5   7   9       42.37       39.31     10.86 o 
   6   7   9      324.44      242.73     22.05 o 
   7   7   9      136.31      118.38     19.03 o 
  -7   8   9        2.34       10.53     11.89 o 
  -6   8   9       29.12       18.27      9.58 o 
  -5   8   9        9.35       13.43      8.96 o 
  -4   8   9       23.34       29.26     10.17 o 
  -3   8   9       36.89       28.05      8.97 o 
  -2   8   9       27.66       26.73      9.59 o 
  -1   8   9       70.35       61.11     18.08 o 
   0   8   9       32.40       51.40     13.19 o 
   1   8   9        0.29       13.83      8.48 o 
   2   8   9       44.50       22.10     10.03 o 
   3   8   9        0.21       49.03     15.89 o 
   4   8   9       21.61       22.33     12.88 o 
   5   8   9        3.72        8.65      8.88 o 
  -4   9   9       73.96      115.00     27.39 o 
  -3   9   9      125.22       93.34     21.64 o 
  -2   9   9      161.49      164.40     47.46 o 
  -1   9   9       83.29       76.58     20.66 o 
   0   9   9       29.49       23.75     17.99 o 
   1   9   9       39.01       11.95     13.41 o 
   2   9   9        7.30       10.86     10.96 o 
   3   9   9       44.17       36.96     14.90 o 
 -11   0  10      508.68      631.34     50.15 o 
 -10   0  10       78.54       66.37     31.94 o 
  -9   0  10        5.13       25.18     22.73 o 
  -8   0  10       15.35       10.33     21.43 o 
  -7   0  10     1202.30     1324.54     52.18 o 
  -6   0  10     2388.36     2571.86     89.10 o 
  -5   0  10     1043.11     1216.12     42.33 o 
  -4   0  10      970.27     1010.85    112.44 o 
  -3   0  10      633.72      578.53    116.95 o 
  -2   0  10      644.55      670.60     95.45 o 
  -1   0  10      240.63      295.68     71.15 o 
   0   0  10      148.92      224.91     57.10 o 
   1   0  10     2151.65     2710.36    155.17 o 
   2   0  10      810.21      990.58     84.36 o 
   3   0  10       53.85       90.04     18.84 o 
   4   0  10        3.48       12.50     15.40 o 
   5   0  10       22.19       85.97     20.46 o 
   6   0  10      427.42      425.31     94.38 o 
   7   0  10      308.43      331.32     85.34 o 
   8   0  10      154.79      117.03     52.95 o 
   9   0  10        1.51       11.86      9.04 o 
  10   0  10      202.35      215.84     85.56 o 
 -11   1  10       19.54       17.18     24.02 o 
 -10   1  10       51.18       29.47     16.42 o 
  -9   1  10      145.60      120.93     23.11 o 
  -8   1  10      165.97      178.39     25.89 o 
  -7   1  10      155.09      112.72     15.09 o 
  -6   1  10      158.27      108.02     16.64 o 
  -5   1  10       86.06       63.24     14.98 o 
  -4   1  10       23.68       30.38     11.48 o 
  -3   1  10        0.59        1.99     11.25 o 
  -2   1  10      108.98       59.87     25.68 o 
  -1   1  10        8.10       12.15      7.52 o 
   0   1  10       18.08       23.65     14.86 o 
   1   1  10       10.54       22.66     12.91 o 
   2   1  10       36.94       24.70     10.99 o 
   3   1  10      186.25      217.93     33.35 o 
   4   1  10       28.49       15.19     11.45 o 
   5   1  10        7.77       12.28      9.66 o 
   6   1  10       10.69       20.61      9.97 o 
   7   1  10       73.30       43.08     25.31 o 
   8   1  10       20.98       16.43     14.22 o 
   9   1  10        0.04       24.20     19.20 o 
  10   1  10        0.50        4.84      7.90 o 
 -11   2  10      612.14      671.17     40.63 o 
 -10   2  10      121.30      167.18     25.23 o 
  -9   2  10       45.60       47.89     15.19 o 
  -8   2  10        4.96        4.35      6.85 o 
  -7   2  10      308.08      314.04     31.32 o 
  -6   2  10      280.83      265.09     19.00 o 
  -5   2  10       51.84       45.14      9.28 o 
  -4   2  10      239.80      222.33     22.80 o 
  -3   2  10       31.61       22.18      6.83 o 
  -2   2  10      501.77      514.34     65.65 o 
  -1   2  10      107.67      147.14     25.23 o 
   0   2  10        8.25        6.62      8.52 o 
   1   2  10      872.10     1045.27     64.53 o 
   2   2  10      376.62      438.15     52.19 o 
   3   2  10      198.35      193.53     35.47 o 
   4   2  10       19.39       12.64      6.23 o 
   5   2  10       23.99       20.12     13.28 o 
   6   2  10     1462.44     1752.86     75.20 o 
   7   2  10      454.11      482.52     64.18 o 
   8   2  10      141.58      145.30     27.88 o 
   9   2  10        1.29        2.58     10.92 o 
 -11   3  10       12.09        8.36      8.64 o 
 -10   3  10        9.66       10.97      8.28 o 
  -9   3  10        1.85       12.37      7.27 o 
  -8   3  10        4.35        8.59      6.19 o 
  -7   3  10       18.53       13.29      6.50 o 
  -6   3  10      114.60       76.69     12.05 o 
  -5   3  10        0.94        6.51      6.44 o 
  -4   3  10      279.06      301.17     30.38 o 
  -3   3  10       11.87       17.20      7.66 o 
  -2   3  10       61.72       35.16     12.27 o 
  -1   3  10        6.45        5.94      3.90 o 
   0   3  10       33.52       17.05      5.94 o 
   1   3  10        7.14        5.89      5.39 o 
   2   3  10       62.19       59.96     19.76 o 
   3   3  10       82.55       72.04     17.13 o 
   4   3  10        1.01       11.58      8.12 o 
   5   3  10      340.69      342.12     31.78 o 
   6   3  10       34.30       35.07     14.01 o 
   7   3  10       33.63       18.46     12.30 o 
   8   3  10       13.68       12.62     10.31 o 
   9   3  10       18.57       17.12     15.01 o 
 -10   4  10       29.91       28.52      7.86 o 
  -9   4  10      144.67      153.38     23.77 o 
  -8   4  10      107.63       88.04     16.00 o 
  -7   4  10      561.01      567.61     33.82 o 
  -6   4  10      544.07      522.56     30.48 o 
  -5   4  10      367.12      314.00     20.47 o 
  -4   4  10      363.65      345.61     19.00 o 
  -3   4  10      213.99      171.56     18.79 o 
  -2   4  10      816.88      721.60     53.39 o 
  -1   4  10      127.55      114.38     12.99 o 
   0   4  10       54.21       30.16      7.86 o 
   1   4  10      546.05      575.50     27.93 o 
   2   4  10      717.26      757.39     33.61 o 
   3   4  10      966.66     1049.26     37.29 o 
   4   4  10        4.65        9.79      7.83 o 
   5   4  10      133.49      119.64     19.94 o 
   6   4  10      776.95      818.18     81.80 o 
   7   4  10      108.67       92.62     21.12 o 
   8   4  10      181.15      129.04     53.00 o 
   9   4  10       57.09       37.34     11.61 o 
 -10   5  10       11.94       16.99     10.77 o 
  -9   5  10       77.11       74.66     19.33 o 
  -8   5  10       52.13       41.09      9.94 o 
  -7   5  10        1.76       19.10      8.33 o 
  -6   5  10      119.31      138.16     13.71 o 
  -5   5  10       25.01       26.09      9.51 o 
  -4   5  10       89.13       75.85     11.25 o 
  -3   5  10      187.83      150.78     23.72 o 
  -2   5  10      116.86      125.95     15.46 o 
  -1   5  10       28.04       23.25      8.40 o 
   0   5  10        0.05        9.63      4.35 o 
   1   5  10        2.98       10.04      5.84 o 
   2   5  10       12.47       15.77      7.25 o 
   3   5  10       55.18       46.82      9.07 o 
   4   5  10       77.77       41.43     11.96 o 
   5   5  10       32.06       18.90      8.17 o 
   6   5  10       11.57        5.01      8.02 o 
   7   5  10      112.03       91.40     16.21 o 
   8   5  10       27.98       17.80      7.43 o 
  -9   6  10      166.71      143.49     39.54 o 
  -8   6  10       80.47       80.12     12.77 o 
  -7   6  10       87.95      106.60     14.15 o 
  -6   6  10       75.32       63.85      9.74 o 
  -5   6  10       73.81       53.06     10.21 o 
  -4   6  10       93.75       74.47     13.73 o 
  -3   6  10      106.50       78.01     12.46 o 
  -2   6  10      320.88      249.06     29.94 o 
  -1   6  10       45.76       42.37      7.95 o 
   0   6  10       72.21       73.65     16.30 o 
   1   6  10      338.32      304.90     30.82 o 
   2   6  10      516.43      501.28     26.45 o 
   3   6  10      577.63      626.69     31.42 o 
   4   6  10      155.98      171.32     16.20 o 
   5   6  10       95.91       71.20     14.82 o 
   6   6  10      297.57      273.81     33.68 o 
   7   6  10       25.69       21.39     10.14 o 
  -8   7  10        0.02       12.63      8.74 o 
  -7   7  10       24.47       19.44      9.45 o 
  -6   7  10        6.31       12.17      6.99 o 
  -5   7  10        1.80        5.56      5.90 o 
  -4   7  10      240.33      208.12     26.34 o 
  -3   7  10       52.00       32.68      8.68 o 
  -2   7  10       19.23       33.17     11.90 o 
  -1   7  10        2.25        8.09      6.04 o 
   0   7  10       27.74       15.41      8.33 o 
   1   7  10       43.53       42.27      9.20 o 
   2   7  10        0.14        7.01      6.28 o 
   3   7  10       26.79       29.16      9.22 o 
   4   7  10        0.20       13.00      6.51 o 
   5   7  10       42.94       33.52      9.73 o 
   6   7  10       12.71       23.58      7.42 o 
  -6   8  10       11.43       13.89      8.41 o 
  -5   8  10       62.88       67.68     14.70 o 
  -4   8  10      201.45      198.24     37.76 o 
  -3   8  10       10.42       22.89      7.92 o 
  -2   8  10      128.37      103.99     19.87 o 
  -1   8  10       46.62       38.36     12.52 o 
   0   8  10       25.58       34.03      9.28 o 
   1   8  10      171.18      168.08     26.37 o 
   2   8  10       74.07       65.66     21.22 o 
   3   8  10      160.49      203.78     30.57 o 
   4   8  10      140.68      143.11     33.95 o 
  -3   9  10       19.82       16.40     12.21 o 
  -2   9  10        8.94       42.32     23.55 o 
  -1   9  10        4.18        4.68      7.58 o 
   0   9  10       15.40       25.16     11.99 o 
   1   9  10       24.75       34.17     18.74 o 
 -11   1  11      203.51      207.42     44.88 o 
 -10   1  11       34.64       31.23     16.31 o 
  -9   1  11      421.50      461.74     29.84 o 
  -8   1  11       37.51       43.65     12.41 o 
  -7   1  11      247.25      230.78     20.36 o 
  -6   1  11      104.49       92.85     13.92 o 
  -5   1  11       49.15       41.91      8.13 o 
  -4   1  11      965.41     1064.84     72.18 o 
  -3   1  11       87.80      124.61     25.89 o 
  -2   1  11      964.57     1233.75     87.64 o 
  -1   1  11      289.77      351.51     63.11 o 
   0   1  11      124.80      109.48     20.84 o 
   1   1  11      238.75      256.90     27.36 o 
   2   1  11       21.74       46.66     20.13 o 
   3   1  11      788.44      878.02     64.92 o 
   4   1  11      139.56      146.82     25.83 o 
   5   1  11        8.39       18.96     13.44 o 
   6   1  11      669.44      745.12     45.86 o 
   7   1  11       84.41       60.38     19.72 o 
   8   1  11       25.97       25.88     19.44 o 
   9   1  11        2.03        7.85      9.65 o 
 -11   2  11        5.49       20.39     20.09 o 
 -10   2  11        2.69       40.70     13.94 o 
  -9   2  11        9.68       25.32     15.34 o 
  -8   2  11       58.46       35.50     11.18 o 
  -7   2  11       63.27       45.09      8.99 o 
  -6   2  11       11.74       14.78      6.01 o 
  -5   2  11       16.20       11.65      5.78 o 
  -4   2  11      230.41      172.66     20.58 o 
  -3   2  11        0.06       -0.84     10.49 o 
  -2   2  11       64.90       58.14     21.16 o 
  -1   2  11        1.43        3.77     11.89 o 
   0   2  11       17.04       16.46      4.60 o 
   1   2  11        8.33       46.74     13.10 o 
   2   2  11       27.93       15.56     11.03 o 
   3   2  11       41.56       30.66     14.68 o 
   4   2  11       53.97       47.17     18.68 o 
   5   2  11      377.29      335.09     44.88 o 
   6   2  11        5.20        9.21     15.53 o 
   7   2  11       29.74       27.17     14.32 o 
   8   2  11        1.90       23.20     14.92 o 
   9   2  11       26.62        8.01     13.70 o 
 -10   3  11       74.12      106.14     23.30 o 
  -9   3  11      273.58      250.61     21.23 o 
  -8   3  11       56.44       61.59     12.14 o 
  -7   3  11      137.29      129.61     13.98 o 
  -6   3  11      364.56      348.09     31.17 o 
  -5   3  11      236.71      221.16     25.22 o 
  -4   3  11      362.13      350.96     30.31 o 
  -3   3  11       34.09       35.22     14.37 o 
  -2   3  11     1049.15     1158.07     63.86 o 
  -1   3  11      225.45      261.92     38.21 o 
   0   3  11      309.84      378.09     40.06 o 
   1   3  11      462.09      442.03     50.21 o 
   2   3  11      140.12      172.16     46.04 o 
   3   3  11      563.51      569.18     30.80 o 
   4   3  11      266.59      233.01     39.83 o 
   5   3  11      255.41      279.38     29.54 o 
   6   3  11      421.86      455.90     38.63 o 
   7   3  11       22.59       30.10     19.55 o 
   8   3  11       37.72       34.42     20.81 o 
   9   3  11       32.33       16.62     15.34 o 
 -10   4  11       21.06       15.08     12.63 o 
  -9   4  11       56.00       41.72      9.42 o 
  -8   4  11       29.88       22.52      8.96 o 
  -7   4  11       86.00       81.90     13.34 o 
  -6   4  11        0.02       22.16      8.54 o 
  -5   4  11        4.29       14.99      6.47 o 
  -4   4  11      160.36      100.09     21.13 o 
  -3   4  11       16.80       17.55      8.01 o 
  -2   4  11      117.14      125.22     19.72 o 
  -1   4  11       13.57       28.98     11.41 o 
   0   4  11      132.13      126.94     17.69 o 
   1   4  11        6.24       13.87      4.62 o 
   2   4  11        1.27       18.97      8.33 o 
   3   4  11      236.97      247.58     24.19 o 
   4   4  11        1.22        8.54      6.16 o 
   5   4  11      266.78      231.10     29.61 o 
   6   4  11      308.94      228.58     40.14 o 
   7   4  11        0.52       22.85     12.68 o 
   8   4  11        0.34       22.04      8.65 o 
  -9   5  11      216.43      181.17     18.16 o 
  -8   5  11       37.50       17.63      7.88 o 
  -7   5  11      107.40      102.76     14.42 o 
  -6   5  11      279.94      242.44     17.59 o 
  -5   5  11      133.41      110.26     16.77 o 
  -4   5  11      280.11      261.48     18.40 o 
  -3   5  11       47.58       52.09     11.19 o 
  -2   5  11      539.88      487.01     46.45 o 
  -1   5  11      179.46      142.80     23.15 o 
   0   5  11       97.93       91.52     13.68 o 
   1   5  11       85.50       69.77     10.60 o 
   2   5  11       20.45       23.70      7.77 o 
   3   5  11        1.33       17.95      7.30 o 
   4   5  11      276.45      269.01     39.03 o 
   5   5  11      151.47      102.69     16.99 o 
   6   5  11      252.71      153.04     48.62 o 
   7   5  11      119.37       80.52     19.70 o 
  -8   6  11       35.80       28.87     12.71 o 
  -7   6  11       86.04       60.21     12.59 o 
  -6   6  11       18.39       41.26     10.89 o 
  -5   6  11       21.75       16.48      7.89 o 
  -4   6  11      148.13      110.86     14.19 o 
  -3   6  11       32.41       19.42      8.88 o 
  -2   6  11      120.36       81.12     24.07 o 
  -1   6  11       30.04       18.93     10.12 o 
   0   6  11        0.59       12.40      5.16 o 
   1   6  11        2.50       25.99      6.90 o 
   2   6  11        5.14       22.86      9.93 o 
   3   6  11       33.42       40.23     10.10 o 
   4   6  11       73.56       60.80     13.35 o 
   5   6  11       19.84       18.94      8.37 o 
   6   6  11       41.42       25.65      8.48 o 
  -7   7  11      158.54      154.95     39.23 o 
  -6   7  11      190.93      176.63     30.41 o 
  -5   7  11       74.13       93.92     20.79 o 
  -4   7  11      161.10      164.86     27.05 o 
  -3   7  11      178.24      114.31     28.96 o 
  -2   7  11      165.68      141.36     58.83 o 
  -1   7  11      117.34       75.40     19.75 o 
   0   7  11      173.28      155.42     21.58 o 
   1   7  11      221.76      186.58     26.29 o 
   2   7  11      143.83      160.29     20.48 o 
   3   7  11      124.07       99.34     12.99 o 
   4   7  11      243.54      223.24     26.42 o 
   5   7  11      128.68      122.24     16.99 o 
  -5   8  11        9.19       17.12     10.06 o 
  -4   8  11       16.46       11.08      8.99 o 
  -3   8  11      102.93       61.35     11.97 o 
  -2   8  11        0.38        6.36      6.77 o 
  -1   8  11       10.08       25.34     12.22 o 
   0   8  11       11.91       16.40     19.17 o 
   1   8  11        1.72       14.38      6.78 o 
   2   8  11        4.37       16.93      6.74 o 
   3   8  11        0.10       28.81     18.76 o 
 -10   0  12      211.43      293.23     45.83 o 
  -9   0  12      235.28      270.95     39.94 o 
  -8   0  12        1.23        9.52     17.43 o 
  -7   0  12      391.01      405.11     23.74 o 
  -6   0  12     1533.06     1789.85     66.66 o 
  -5   0  12     3404.45     4015.88     85.22 o 
  -4   0  12      254.98      191.13     54.60 o 
  -3   0  12      524.52      662.04    101.94 o 
  -2   0  12      281.81      333.31     83.28 o 
  -1   0  12      410.45      609.72    145.75 o 
   0   0  12     1203.37     1504.18    127.00 o 
   1   0  12       10.27       27.94     17.09 o 
   2   0  12        7.90       12.80     21.84 o 
   3   0  12      173.63      247.70     54.40 o 
   4   0  12      254.61      226.99     59.82 o 
   5   0  12        3.42       35.35     22.85 o 
   6   0  12      486.44      577.64     46.14 o 
   7   0  12      184.62      202.73     38.96 o 
   8   0  12      206.99      201.12     61.03 o 
 -10   1  12       29.12       39.48     18.43 o 
  -9   1  12       27.02       25.56     13.13 o 
  -8   1  12       55.05       48.68     15.52 o 
  -7   1  12        1.01        7.18      6.91 o 
  -6   1  12       46.45       37.81     10.15 o 
  -5   1  12        0.12       10.21      9.43 o 
  -4   1  12      183.64      150.38     31.79 o 
  -3   1  12      440.16      403.67     63.81 o 
  -2   1  12      105.55       77.93     25.59 o 
  -1   1  12       47.35       19.86     14.86 o 
   0   1  12       12.99       27.64     12.00 o 
   1   1  12       63.84       58.00     27.05 o 
   2   1  12       60.15       64.43     21.32 o 
   3   1  12       28.03       14.05     10.50 o 
   4   1  12       41.99       34.38     17.06 o 
   5   1  12       14.11        6.80     13.45 o 
   6   1  12        7.73       45.90     19.89 o 
   7   1  12        0.87        4.83     10.16 o 
   8   1  12        2.26       32.51     25.28 o 
 -10   2  12      108.24      122.99     25.52 o 
  -9   2  12      101.02       98.04     35.13 o 
  -8   2  12      100.90       70.94     14.11 o 
  -7   2  12       14.92       23.30     10.29 o 
  -6   2  12      248.50      233.86     27.96 o 
  -5   2  12      472.91      523.36     39.80 o 
  -4   2  12       56.39       65.82     20.22 o 
  -3   2  12      235.40      238.67     34.54 o 
  -2   2  12      242.10      275.90     56.92 o 
  -1   2  12      613.47      780.31    111.21 o 
   0   2  12     1036.00     1252.02    101.37 o 
   1   2  12      164.46      169.29     30.85 o 
   2   2  12      148.85      187.83     22.60 o 
   3   2  12      136.45      138.90     37.00 o 
   4   2  12      650.59      660.97     77.69 o 
   5   2  12      203.53      255.33     44.24 o 
   6   2  12      686.63      752.36     45.99 o 
   7   2  12      454.46      491.91     69.49 o 
   8   2  12      302.79      315.59     37.30 o 
 -10   3  12        0.04        9.48     10.49 o 
  -9   3  12        6.96       17.18     10.30 o 
  -8   3  12        1.76       23.74      9.29 o 
  -7   3  12       39.20       34.55     12.30 o 
  -6   3  12       82.33       78.45     24.21 o 
  -5   3  12       36.29       36.71     13.96 o 
  -4   3  12       43.22       32.36      9.11 o 
  -3   3  12      124.34      122.44     23.80 o 
  -2   3  12        3.87        7.22      8.88 o 
  -1   3  12       17.46       39.77     16.47 o 
   0   3  12        6.51       17.41     10.61 o 
   1   3  12        1.83       23.04     10.99 o 
   2   3  12       63.22       32.05      8.57 o 
   3   3  12       34.37       50.11     18.64 o 
   4   3  12       21.44       30.30     12.69 o 
   5   3  12       11.03       18.25      7.89 o 
   6   3  12       63.51       46.06     22.04 o 
   7   3  12       24.38       21.22     23.06 o 
   8   3  12       48.35       58.44     24.88 o 
  -9   4  12      172.21      160.17     20.42 o 
  -8   4  12       10.43       17.23     10.37 o 
  -7   4  12      380.83      384.30     29.18 o 
  -6   4  12      453.00      411.26     23.81 o 
  -5   4  12      286.80      244.68     17.54 o 
  -4   4  12      717.27      708.24     89.93 o 
  -3   4  12        1.24        4.15     10.82 o 
  -2   4  12      210.98      243.73     35.76 o 
  -1   4  12      318.72      305.61     34.14 o 
   0   4  12      360.66      357.61     45.20 o 
   1   4  12      295.84      283.21     37.48 o 
   2   4  12      111.53      112.09     16.97 o 
   3   4  12       67.85       51.95     12.12 o 
   4   4  12      123.00       80.77     29.60 o 
   5   4  12       12.54       13.62      8.89 o 
   6   4  12       78.93       69.72     16.44 o 
   7   4  12       81.83       49.09     22.46 o 
  -8   5  12        2.49       18.22      9.21 o 
  -7   5  12        2.28        9.29      6.56 o 
  -6   5  12       26.63       21.94     10.55 o 
  -5   5  12       54.38       54.91     11.19 o 
  -4   5  12        0.00       15.24      7.42 o 
  -3   5  12      129.87      128.80     21.58 o 
  -2   5  12      226.68      186.07     34.07 o 
  -1   5  12       14.97        7.36     11.49 o 
   0   5  12        5.70       14.04      9.19 o 
   1   5  12       15.51       27.31     12.66 o 
   2   5  12      192.22      184.52     27.58 o 
   3   5  12        2.42       12.02      5.60 o 
   4   5  12        1.42        6.73      5.98 o 
   5   5  12       23.51       20.55      7.91 o 
   6   5  12       55.26       41.40     11.51 o 
  -7   6  12      114.17       90.88     18.48 o 
  -6   6  12       42.62       40.58     10.02 o 
  -5   6  12       15.45       17.11      6.87 o 
  -4   6  12      400.60      380.60     29.71 o 
  -3   6  12        0.94       36.60     30.36 o 
  -2   6  12      297.58      268.26     37.58 o 
  -1   6  12      276.42      248.83     32.20 o 
   0   6  12      172.45      143.10     23.93 o 
   1   6  12      354.47      291.74     46.11 o 
   2   6  12       30.32       25.41      9.86 o 
   3   6  12      355.70      359.88     37.91 o 
   4   6  12      145.97      106.28     21.22 o 
   5   6  12        9.59       27.87      7.60 o 
  -6   7  12        1.33       15.19      9.79 o 
  -5   7  12       10.08       17.04      8.42 o 
  -4   7  12        5.17       22.29      8.84 o 
  -3   7  12        2.13       15.43     12.09 o 
  -2   7  12       83.33       52.71     17.53 o 
  -1   7  12        4.31        7.25      7.93 o 
   0   7  12        0.02       12.93      9.99 o 
   1   7  12        2.96       -0.41      8.04 o 
   2   7  12       14.20       36.25     11.31 o 
   3   7  12        8.31       19.66      9.89 o 
   4   7  12       23.63       19.19      7.04 o 
  -3   8  12       18.20       28.80     13.81 o 
  -2   8  12      142.21      118.20     58.90 o 
  -1   8  12       73.42       38.70     11.90 o 
   0   8  12       42.85       36.32     15.40 o 
   1   8  12      187.21      138.50     55.01 o 
 -10   1  13      223.94      271.68     29.45 o 
  -9   1  13      220.79      264.64     28.46 o 
  -8   1  13        2.45       14.59     11.47 o 
  -7   1  13       18.61       29.54     11.26 o 
  -6   1  13      425.56      501.76     46.69 o 
  -5   1  13      162.24      149.59     31.45 o 
  -4   1  13      889.73     1186.13     72.55 o 
  -3   1  13        3.56       17.17     12.89 o 
  -2   1  13      980.35      999.90    354.99 o 
  -1   1  13      906.52     1183.36    111.47 o 
   0   1  13      300.03      394.35     76.33 o 
   1   1  13      409.61      481.48     97.31 o 
   2   1  13       38.15       47.35     18.30 o 
   3   1  13      647.15      839.84     55.39 o 
   4   1  13      457.27      526.59     49.42 o 
   5   1  13      372.25      419.36     70.52 o 
   6   1  13       19.47       16.83      9.32 o 
   7   1  13      176.36      263.21     29.76 o 
   8   1  13      286.55      285.90     46.37 o 
  -9   2  13        1.63       19.33     14.81 o 
  -8   2  13        0.45       13.99     10.58 o 
  -7   2  13       63.30       40.06     12.64 o 
  -6   2  13        4.63       22.71     10.58 o 
  -5   2  13       20.27       21.91     15.55 o 
  -4   2  13       62.43       58.18     18.15 o 
  -3   2  13       76.65       67.07     21.06 o 
  -2   2  13       90.76      122.49     55.03 o 
  -1   2  13      129.89      136.51     28.10 o 
   0   2  13      140.78      182.32     35.02 o 
   1   2  13        3.84       25.02     18.40 o 
   2   2  13       29.53       30.38     18.94 o 
   3   2  13       45.24       28.35     18.49 o 
   4   2  13      103.65       83.11     20.18 o 
   5   2  13       28.41       24.35     17.74 o 
   6   2  13        6.29        8.26     11.16 o 
   7   2  13       23.84       26.28     16.83 o 
  -9   3  13      160.93      179.65     24.64 o 
  -8   3  13        3.41        9.79      9.17 o 
  -7   3  13       91.12       77.22     13.62 o 
  -6   3  13      341.41      323.85     22.91 o 
  -5   3  13      183.52      229.26     20.61 o 
  -4   3  13      599.13      572.83     53.17 o 
  -3   3  13        9.12       17.28     12.10 o 
  -2   3  13      442.59      413.02     42.64 o 
  -1   3  13      421.98      363.90     55.91 o 
   0   3  13      310.89      361.69     62.76 o 
   1   3  13      283.76      324.97     46.96 o 
   2   3  13       11.93       26.09     22.77 o 
   3   3  13      984.60     1158.63     45.73 o 
   4   3  13      519.47      512.36     83.11 o 
   5   3  13       64.96       44.17     18.12 o 
   6   3  13       43.51       13.93     18.24 o 
   7   3  13       89.62       74.61     26.13 o 
  -8   4  13        1.04       24.42     13.95 o 
  -7   4  13      135.77      103.56     16.85 o 
  -6   4  13       39.05       24.74     13.31 o 
  -5   4  13        4.03       32.49     14.75 o 
  -4   4  13       48.78       11.24     18.63 o 
  -3   4  13        7.88       12.78     13.57 o 
  -2   4  13      126.31       76.12     19.84 o 
  -1   4  13      135.66       85.85     29.09 o 
   0   4  13       34.72       52.02     16.88 o 
   1   4  13       12.35       34.16     15.47 o 
   2   4  13        7.22        6.32      9.65 o 
   3   4  13       26.32       52.86     21.41 o 
   4   4  13      403.06      381.63     68.83 o 
   5   4  13        2.56       10.86      9.26 o 
   6   4  13       32.28       41.00     13.33 o 
  -8   5  13       43.24       29.13     11.97 o 
  -7   5  13       80.61       79.80     15.67 o 
  -6   5  13      106.40      100.76     16.57 o 
  -5   5  13      151.39      122.85     18.83 o 
  -4   5  13      185.39      144.68     22.56 o 
  -3   5  13        6.54        9.95     10.45 o 
  -2   5  13      318.91      224.69     34.15 o 
  -1   5  13      152.77      134.40     28.77 o 
   0   5  13      166.31      206.24     34.92 o 
   1   5  13       26.15       21.48     11.54 o 
   2   5  13       11.90       14.74     11.22 o 
   3   5  13      343.87      303.76     28.59 o 
   4   5  13      112.19       74.88     17.09 o 
   5   5  13      141.16      130.67     22.36 o 
  -6   6  13       25.46       22.90     11.74 o 
  -5   6  13        0.67       14.29      8.04 o 
  -4   6  13       85.28       88.15     15.18 o 
  -3   6  13        5.01       19.42     12.26 o 
  -2   6  13       67.60       53.34     32.62 o 
  -1   6  13       60.21       34.65     15.33 o 
   0   6  13       28.50       19.42     10.79 o 
   1   6  13       15.85       28.59     11.96 o 
   2   6  13       27.93       29.04     11.78 o 
   3   6  13        1.54       17.77      9.54 o 
   4   6  13        6.17       10.36      7.62 o 
  -4   7  13      104.92       65.48     18.66 o 
  -3   7  13        4.27       39.84     34.72 o 
  -2   7  13       74.11       40.71     43.49 o 
  -1   7  13       10.72        5.24      8.96 o 
   0   7  13       34.72       17.08      7.71 o 
   1   7  13       62.03       39.76     18.63 o 
   2   7  13      120.61      138.48     49.95 o 
  -9   0  14      246.80      362.27     49.82 o 
  -8   0  14       94.72      112.96     38.47 o 
  -7   0  14      635.83      697.94     50.36 o 
  -6   0  14      674.62      823.86     39.22 o 
  -5   0  14      257.31      265.59     97.42 o 
  -4   0  14     1017.86     1269.24    237.24 o 
  -3   0  14       35.75       16.12     15.97 o 
  -2   0  14       51.48       60.62     37.51 o 
  -1   0  14      145.91      157.88     44.98 o 
   0   0  14      719.18      994.63    101.98 o 
   1   0  14      735.94      885.72    143.83 o 
   2   0  14       20.40       56.94     30.84 o 
   3   0  14      163.59      197.82     39.43 o 
   4   0  14      169.59      151.68     41.36 o 
   5   0  14      261.36      334.21     49.91 o 
   6   0  14      291.28      281.49    104.02 o 
   7   0  14      336.27      349.97     88.56 o 
  -9   1  14        0.65       18.03     12.56 o 
  -8   1  14        5.54        9.75     10.03 o 
  -7   1  14        0.01       31.43     21.97 o 
  -6   1  14       55.04       35.16     10.96 o 
  -5   1  14      117.21       92.94     40.18 o 
  -4   1  14       71.57       51.54     18.10 o 
  -3   1  14       53.20       53.93     19.13 o 
  -2   1  14       97.37       93.19     45.75 o 
  -1   1  14       35.32       15.48     15.83 o 
   0   1  14        6.47       20.36     12.84 o 
   1   1  14       18.00       26.67     16.06 o 
   2   1  14       20.07       20.55     17.46 o 
   3   1  14        2.84       27.03     19.48 o 
   4   1  14       28.82        8.57     11.96 o 
   5   1  14        3.57       10.18      9.05 o 
   6   1  14        3.97        4.92      8.75 o 
   7   1  14       13.23       16.51     15.47 o 
  -9   2  14      138.45      108.05     24.82 o 
  -8   2  14       52.46       25.28     17.06 o 
  -7   2  14      162.66      133.58     18.49 o 
  -6   2  14       93.08       62.09     15.25 o 
  -5   2  14      112.19       82.89     30.95 o 
  -4   2  14      619.12      723.01     98.63 o 
  -3   2  14        2.72       13.43     13.75 o 
  -2   2  14      419.71      384.35     69.84 o 
  -1   2  14      507.02      645.19    105.78 o 
   0   2  14     1232.92     1644.73    114.54 o 
   1   2  14      948.85     1188.00    131.00 o 
   2   2  14      111.87      146.82     26.90 o 
   3   2  14      362.32      392.69     34.98 o 
   4   2  14      226.33      222.30     51.53 o 
   5   2  14      585.81      707.89    109.02 o 
   6   2  14      550.06      573.60     87.36 o 
  -8   3  14       14.69       51.30     14.83 o 
  -7   3  14        0.73       12.07      9.55 o 
  -6   3  14       37.34       30.17      9.78 o 
  -5   3  14        6.91       16.95     11.45 o 
  -4   3  14       17.21       31.03     18.60 o 
  -3   3  14      225.56      271.85     40.91 o 
  -2   3  14        1.26        8.95     12.84 o 
  -1   3  14        0.16       15.93     11.60 o 
   0   3  14       31.02       28.21     15.99 o 
   1   3  14       34.83       24.34     13.28 o 
   2   3  14        0.17       32.12     18.18 o 
   3   3  14       75.48       74.30     20.85 o 
   4   3  14       29.13       31.93     16.95 o 
   5   3  14        0.98       19.59     13.24 o 
   6   3  14       17.33       27.49     17.40 o 
  -8   4  14      135.31      149.08     17.87 o 
  -7   4  14      207.74      197.30     32.27 o 
  -6   4  14      199.95      150.67     23.44 o 
  -5   4  14      233.16      251.73     21.84 o 
  -4   4  14      422.66      429.52     52.52 o 
  -3   4  14        2.74       14.55     13.84 o 
  -2   4  14      218.99      230.48     35.02 o 
  -1   4  14       78.39       70.31     27.87 o 
   0   4  14      153.44       82.86     24.66 o 
   1   4  14      271.63      294.10     51.92 o 
   2   4  14       14.63       13.07     15.73 o 
   3   4  14       45.35       34.11     24.56 o 
   4   4  14       27.92       54.35     23.31 o 
   5   4  14      145.93      143.32     28.88 o 
  -7   5  14        4.82       14.31      8.62 o 
  -6   5  14      119.56      102.76     16.48 o 
  -5   5  14       56.61       46.19     13.45 o 
  -4   5  14       21.68       74.63     36.87 o 
  -3   5  14       37.88       32.71     14.96 o 
  -2   5  14      103.69       87.74     17.66 o 
  -1   5  14       41.75       23.62      9.35 o 
   0   5  14        3.55       21.26     12.01 o 
   1   5  14       21.13       29.37     12.95 o 
   2   5  14       92.37       92.38     25.70 o 
   3   5  14      119.28      122.23     22.09 o 
   4   5  14        3.06       34.65     16.44 o 
  -5   6  14       12.65       14.81     13.42 o 
  -4   6  14       82.65       75.65     15.30 o 
  -3   6  14       65.37       71.72     42.38 o 
  -2   6  14      221.76      110.45     60.87 o 
  -1   6  14       84.79       62.36     19.96 o 
   0   6  14       38.23       25.91     13.89 o 
   1   6  14      132.49       98.53     22.57 o 
   2   6  14       33.38       40.27     13.76 o 
   3   6  14       24.56       27.11     11.23 o 
  -2   7  14       51.16       37.66     20.13 o 
  -1   7  14       16.05       41.45     24.55 o 
  -8   1  15      205.55      231.18     31.12 o 
  -7   1  15      173.67      189.58     37.52 o 
  -6   1  15       14.31       11.36     10.30 o 
  -5   1  15      683.77      918.71     64.44 o 
  -4   1  15      956.22     1113.70    117.06 o 
  -3   1  15      217.39      246.61     54.45 o 
  -2   1  15      142.88      162.77     39.04 o 
  -1   1  15       67.04       69.05     23.67 o 
   0   1  15      515.12      710.32    112.69 o 
   1   1  15      416.36      459.34     69.48 o 
   2   1  15       60.92       50.91     28.79 o 
   3   1  15      130.22      154.31     26.21 o 
   4   1  15      158.65      232.54     29.20 o 
   5   1  15      256.82      254.32     52.75 o 
   6   1  15      119.44      101.26     27.08 o 
  -8   2  15       23.12       62.00     22.30 o 
  -7   2  15        0.48        6.70      7.70 o 
  -6   2  15       65.60       68.21     17.23 o 
  -5   2  15       10.21        0.97     13.27 o 
  -4   2  15       40.69       31.06     20.03 o 
  -3   2  15        0.44       17.28     12.87 o 
  -2   2  15       40.97       36.54     20.91 o 
  -1   2  15       35.83       55.64     21.64 o 
   0   2  15       16.45       20.98     19.62 o 
   1   2  15       32.69       20.97     17.64 o 
   2   2  15        5.92       19.56     14.92 o 
   3   2  15       29.55       29.89     20.95 o 
   4   2  15       12.64       21.66     16.30 o 
   5   2  15       11.74       17.00     16.34 o 
  -7   3  15       94.76      116.77     17.95 o 
  -6   3  15       29.11       43.36     16.82 o 
  -5   3  15      214.03      217.37     25.08 o 
  -4   3  15      472.14      382.58     65.11 o 
  -3   3  15      103.93       98.56     26.32 o 
  -2   3  15       44.76       28.15     16.31 o 
  -1   3  15       50.66       63.88     21.44 o 
   0   3  15      192.59      199.34     38.82 o 
   1   3  15      343.24      334.83     72.71 o 
   2   3  15      221.37      283.55     64.59 o 
   3   3  15       99.61       89.63     22.94 o 
   4   3  15       84.46       78.41     25.67 o 
   5   3  15      202.80      221.26     56.48 o 
  -6   4  15        9.14       13.95      8.57 o 
  -5   4  15        0.65       31.77     13.69 o 
  -4   4  15       20.46       62.08     26.41 o 
  -3   4  15       10.64        7.69     11.34 o 
  -2   4  15       70.83       39.96     18.62 o 
  -1   4  15        8.65       26.30     13.26 o 
   0   4  15        2.77       24.87     15.33 o 
   1   4  15      206.31      209.64     44.92 o 
   2   4  15        2.93       10.84     10.25 o 
   3   4  15        9.88       13.38     16.14 o 
   4   4  15        0.20       32.92     18.60 o 
  -5   5  15       50.99       73.18     17.64 o 
  -4   5  15      311.91      274.13     61.32 o 
  -3   5  15       50.87       31.06     16.16 o 
  -2   5  15       78.10       32.67     15.30 o 
  -1   5  15       98.95       68.13     19.38 o 
   0   5  15      122.02       85.18     22.12 o 
   1   5  15      265.59      250.02     38.11 o 
   2   5  15       37.51       22.90     18.36 o 
   3   5  15       57.83       52.53     17.46 o 
  -3   6  15       49.88       79.27     32.06 o 
  -2   6  15       50.07       61.17     22.41 o 
  -1   6  15        6.09       16.61     12.27 o 
   0   6  15       11.21       24.59     11.98 o 
  -7   0  16       98.24       45.21     24.75 o 
  -6   0  16      155.18      152.44     34.39 o 
  -5   0  16      136.65      110.40     28.08 o 
  -4   0  16      248.49      296.65     91.57 o 
  -3   0  16        9.62       17.45     20.66 o 
  -2   0  16        6.83       25.63     29.91 o 
  -1   0  16      221.51      237.26     69.45 o 
   0   0  16       66.98       63.15     27.53 o 
   1   0  16      422.41      537.60    117.19 o 
   2   0  16        3.69       44.65     36.91 o 
   3   0  16       22.67       21.50     33.68 o 
   4   0  16        6.39       16.33     21.07 o 
  -7   1  16        0.22       24.67     13.84 o 
  -6   1  16        8.50       33.06     17.27 o 
  -5   1  16        7.01       12.18     25.45 o 
  -4   1  16       47.58       24.70     18.40 o 
  -3   1  16        0.59       12.95     16.84 o 
  -2   1  16        0.88       10.69     11.09 o 
  -1   1  16       15.08       17.48     19.70 o 
   0   1  16        0.01       22.37     17.03 o 
   1   1  16        0.14       34.67     18.83 o 
   2   1  16       74.75      102.85     28.20 o 
   3   1  16        3.98       23.58     16.79 o 
   4   1  16        1.54       22.33     13.39 o 
  -6   2  16       88.87       60.05     15.48 o 
  -5   2  16       68.04       40.26     31.91 o 
  -4   2  16      238.56      307.51     45.81 o 
  -3   2  16       77.35       63.44     21.36 o 
  -2   2  16      172.53      141.40     48.55 o 
  -1   2  16      563.09      548.23    108.68 o 
   0   2  16      323.64      296.03     72.69 o 
   1   2  16      643.79      705.32    102.83 o 
   2   2  16        3.31       16.26     15.36 o 
   3   2  16       52.16       27.28     19.11 o 
   4   2  16       77.04       72.80     25.32 o 
  -6   3  16       24.03       16.15      9.61 o 
  -5   3  16       15.49       49.12     29.40 o 
  -4   3  16        3.08       12.72      9.83 o 
  -3   3  16      132.78      141.80     34.42 o 
  -2   3  16       49.32       20.68     22.93 o 
  -1   3  16       40.02       38.32     16.18 o 
   0   3  16        6.94       35.11     22.21 o 
   1   3  16       45.88       27.76     15.98 o 
   2   3  16       20.08       35.68     21.67 o 
   3   3  16        0.80       14.22     14.60 o 
  -5   4  16       87.40       31.05     10.58 o 
  -4   4  16       90.34       52.63     23.45 o 
  -3   4  16       19.76       37.85     15.43 o 
  -2   4  16       34.10       34.84     20.43 o 
  -1   4  16       59.51       29.64     14.97 o 
   0   4  16       64.99       63.93     20.41 o 
   1   4  16       69.85       63.27     21.43 o 
   2   4  16        4.10       35.65     14.54 o 
  -2   5  16        0.70       20.12     12.21 o 
  -1   5  16        2.84       10.54     12.00 o 
   0   5  16        0.41       16.98     11.76 o 
  -5   1  17       67.06       76.68     37.99 o 
  -4   1  17       58.14       35.72     23.67 o 
  -3   1  17       63.90       69.23     27.16 o 
  -2   1  17       41.38        7.88     26.34 o 
  -1   1  17       17.96       37.03     18.08 o 
   0   1  17       35.86       57.43     25.24 o 
   1   1  17       64.86       43.81     18.91 o 
   2   1  17       86.34      104.91     26.43 o 
  -5   2  17        4.02       -0.89     20.48 o 
  -4   2  17        2.75       15.14     12.38 o 
  -3   2  17       14.84       13.91     15.78 o 
  -2   2  17        0.01       12.87     12.86 o 
  -1   2  17       20.15       23.97     28.93 o 
   0   2  17        0.28       10.36     15.49 o 
   1   2  17       29.92       19.90     17.66 o 
   2   2  17       16.66       12.77     14.38 o 
  -4   3  17       73.56       33.17     18.43 o 
  -3   3  17       41.87       47.63     21.60 o 
  -2   3  17       36.64       38.96     26.61 o 
  -1   3  17       23.93       42.04     18.17 o 
   0   3  17       47.99       35.63     24.59 o 
   1   3  17      116.52       67.67     32.52 o 
  -2   0  18        8.55       18.56     25.75 o 
  -1   0  18       15.02       36.89     36.85 o 
                                                 
